# Supplementary material for: Microtubule integrity regulates budding yeast RAM pathway gene expression
Source: Front Cell Dev Biol. 2022 Sep 12;10:989820. doi: 10.3389/fcell.2022.989820 (PMC9511886; doi:10.3389/fcell.2022.989820)
Supplement: Supplementary file 1 [file DataSheet1.zip]

Archive with 11 entries (10 files):
- zip file supplementary/
- zip file supplementary/Data Sheet 2.xlsx
- __MACOSX/zip file supplementary/._Data Sheet 2.xlsx
- zip file supplementary/Data Sheet 1 (2).xlsx
- __MACOSX/zip file supplementary/._Data Sheet 1 (2).xlsx
- zip file supplementary/Supplementary Figures.pdf
- __MACOSX/zip file supplementary/._Supplementary Figures.pdf
- zip file supplementary/Supplementary Table S1.docx
- __MACOSX/zip file supplementary/._Supplementary Table S1.docx
- zip file supplementary/Supplementary Table S2.xlsx
- __MACOSX/zip file supplementary/._Supplementary Table S2.xlsx
