# Supplementary material for: Microtubule integrity regulates budding yeast RAM pathway gene expression
Source: Front Cell Dev Biol. 2022 Sep 12;10:989820. doi: 10.3389/fcell.2022.989820 (PMC9511886; doi:10.3389/fcell.2022.989820)
Supplement: Supplementary file 1 [file DataSheet1.zip › zip file supplementary/Data Sheet 2.xlsx]

## Sheet: Supplementary File 2
Gene	baseMean	log2FoldChange	lfcSE	stat	pvalue	padj
YBL003C	418.883	-3.83671	0.221065	-17.3556	1.79e-67	8.89e-64
YLR194C	315.762	-2.76743	0.178448	-15.5083	3.05e-54	7.57e-51
YBR009C	376.584	-2.81182	0.184533	-15.2375	1.99e-52	3.3e-49
YDR224C	678.841	-2.08646	0.145259	-14.3637	8.74e-47	1.09e-43
YDR225W	498.599	-2.54571	0.179986	-14.144	2.04e-45	2.02e-42
YBL002W	212.286	-3.60232	0.259646	-13.874	9.11e-44	7.54e-41
YPL163C	152.938	-3.28818	0.2606	-12.6177	1.69e-36	1.2e-33
YLR286C	151.006	-3.6143	0.289596	-12.4805	9.54e-36	5.92e-33
YOR247W	165.522	-2.96285	0.238367	-12.4298	1.8e-35	9.94e-33
YNL030W	473.754	-1.79305	0.146364	-12.2507	1.67e-34	8.28e-32
YJL158C	840.063	-1.53505	0.135226	-11.3517	7.27e-30	3.28e-27
YNR067C	113.806	-3.34108	0.303553	-11.0066	3.55e-28	1.47e-25
YBR054W	312.478	2.04163	0.188063	10.8561	1.87e-27	7.13e-25
YDL055C	1577.11	-1.47961	0.13762	-10.7514	5.84e-27	2.07e-24
YHR092C	481.568	1.8835	0.178605	10.5456	5.32e-26	1.76e-23
YKL096W	429.779	-1.50584	0.1466	-10.2717	9.45e-25	2.93e-22
YBR010W	789.188	-1.46988	0.147818	-9.94381	2.68e-23	7.84e-21
YKR013W	112.627	-2.7833	0.280096	-9.93698	2.87e-23	7.93e-21
YBR158W	160.214	-2.42927	0.246465	-9.85645	6.43e-23	1.68e-20
YNL078W	113.547	-2.53354	0.264123	-9.59229	8.61e-22	2.14e-19
YGR044C	139.5	-2.33667	0.243917	-9.57978	9.73e-22	2.3e-19
YKL161C	154.276	-2.05631	0.218069	-9.42965	4.11e-21	9.29e-19
YOR264W	81.076	-3.12486	0.343806	-9.08901	9.99e-20	2.16e-17
YPL256C	140.319	-2.00129	0.222378	-8.99947	2.27e-19	4.69e-17
YBR071W	109.01	-2.3252	0.262182	-8.86865	7.4e-19	1.47e-16
YDR133C	335.322	-1.6473	0.190707	-8.63787	5.73e-18	1.09e-15
YLR300W	1189.89	-0.933612	0.108787	-8.58206	9.32e-18	1.71e-15
YER070W	251.332	-1.4468	0.16972	-8.52463	1.53e-17	2.72e-15
YHR143W	63.9303	-3.72194	0.443326	-8.3955	4.64e-17	7.95e-15
YKL164C	665.844	-2.64771	0.318941	-8.30155	1.03e-16	1.7e-14
YDL179W	56.6969	-3.73993	0.458152	-8.16307	3.27e-16	5.23e-14
YNL031C	887.777	-1.21647	0.150054	-8.10693	5.19e-16	8.06e-14
YER124C	54.1636	-3.55836	0.442977	-8.03283	9.52e-16	1.43e-13
YMR199W	76.7129	-2.22878	0.300809	-7.40929	1.27e-13	1.83e-11
YMR215W	68.4445	-2.66034	0.359159	-7.40715	1.29e-13	1.83e-11
YGR189C	601.73	-0.923762	0.126577	-7.29803	2.92e-13	4.03e-11
YGL028C	55.196	-2.89583	0.407671	-7.10335	1.22e-12	1.63e-10
YMR122W-A	1142.44	-0.800292	0.117771	-6.79532	1.08e-11	1.41e-09
YKL185W	216	-1.25995	0.186143	-6.76873	1.3e-11	1.65e-09
YPL158C	83.0375	-1.92334	0.284622	-6.75753	1.4e-11	1.74e-09
YDR345C	1286.28	0.764322	0.114068	6.7006	2.08e-11	2.51e-09
YBR162C	629.947	-0.838425	0.125874	-6.66083	2.72e-11	3.22e-09
YDR451C	37.8557	-3.3262	0.504649	-6.59112	4.37e-11	5.04e-09
YNL046W	49.9822	-2.5075	0.382173	-6.56117	5.34e-11	6.03e-09
YLR049C	78.489	-1.95353	0.298312	-6.54863	5.81e-11	6.41e-09
YFR053C	372.423	0.933816	0.142955	6.53226	6.48e-11	7e-09
YDR033W	1593.04	0.958109	0.147641	6.48947	8.61e-11	9.1e-09
YJL078C	38.6354	-3.03531	0.475751	-6.38005	1.77e-10	1.83e-08
YMR305C	499.545	-0.822796	0.130608	-6.29971	2.98e-10	3.02e-08
YOR315W	111.337	-1.60661	0.256414	-6.26567	3.71e-10	3.69e-08
YGR086C	929.272	-0.723549	0.117599	-6.15266	7.62e-10	7.42e-08
YNL327W	299.594	-3.64654	0.594474	-6.13407	8.57e-10	8.18e-08
YDR055W	379.096	-2.09189	0.341287	-6.12943	8.82e-10	8.27e-08
YER001W	159.355	-1.19273	0.196401	-6.07294	1.26e-09	1.16e-07
YNL300W	43.076	-6.28908	1.06694	-5.89451	3.76e-09	3.39e-07
YBR067C	1367.74	0.723783	0.12294	5.8873	3.93e-09	3.48e-07
YCL054W-A	48.1511	-2.28694	0.392397	-5.82814	5.61e-09	4.88e-07
YOL007C	40.2041	-2.45197	0.424152	-5.78088	7.43e-09	6.36e-07
YNL289W	32.9846	-2.78762	0.486633	-5.72839	1.01e-08	8.54e-07
YBR088C	221.679	-0.985626	0.176805	-5.57465	2.48e-08	2.05e-06
YPL061W	855.372	-0.728543	0.131441	-5.54274	2.98e-08	2.42e-06
YML027W	32.8821	-2.60661	0.475295	-5.4842	4.15e-08	3.33e-06
YLR079W	86.1376	-1.40241	0.257109	-5.45452	4.91e-08	3.87e-06
YFL026W	1121.86	0.62503	0.116106	5.38325	7.32e-08	5.68e-06
YLR121C	74.0555	-1.56241	0.29385	-5.31703	1.05e-07	8.06e-06
YAR018C	175.185	0.965653	0.181812	5.31127	1.09e-07	8.19e-06
YIL140W	54.0811	-1.82504	0.345598	-5.28081	1.29e-07	9.53e-06
YML058W	228.604	-1.09002	0.208386	-5.23079	1.69e-07	1.23e-05
YKR075C	44.4609	1.75719	0.340485	5.16084	2.46e-07	1.77e-05
YDL003W	63.9878	-1.61377	0.313293	-5.15098	2.59e-07	1.84e-05
YOL019W	66.3821	-1.50331	0.29295	-5.13163	2.87e-07	2.01e-05
YPL127C	136.238	-1.09729	0.215063	-5.10219	3.36e-07	2.28e-05
YPL097W	119.251	1.10466	0.216505	5.10222	3.36e-07	2.28e-05
YDR381W	547.161	-0.688848	0.137868	-4.99643	5.84e-07	3.92e-05
YGL255W	281.359	0.770722	0.156583	4.92213	8.56e-07	5.67e-05
YIL123W	285.45	-0.78447	0.163349	-4.80242	1.57e-06	0.000102453
YKR042W	1339.87	0.517251	0.109579	4.72035	2.35e-06	0.000151872
YKR091W	128.481	-1.01364	0.218784	-4.63305	3.6e-06	0.000229453
YDL048C	72.4998	1.34471	0.292821	4.59226	4.38e-06	0.00027568
YDR524C-B	2486.91	-0.609864	0.135872	-4.48852	7.17e-06	0.000445298
YDR481C	335.04	-0.695532	0.155526	-4.47214	7.74e-06	0.00047373
YGR138C	140.703	1.0942	0.244787	4.47003	7.82e-06	0.00047373
YNL145W	844.555	0.552088	0.12385	4.45773	8.28e-06	0.000495705
YNL066W	179.243	-0.901269	0.202792	-4.44431	8.82e-06	0.000521387
YHR152W	232.488	0.73508	0.16552	4.44105	8.95e-06	0.000523124
YGR279C	578.347	-0.598631	0.136034	-4.4006	1.08e-05	0.00062349
YNL173C	76.0885	-1.25109	0.287818	-4.34682	1.38e-05	0.000788591
YDR343C	244.698	0.735582	0.169746	4.33343	1.47e-05	0.000828617
YPL004C	540.442	-0.616041	0.142511	-4.32276	1.54e-05	0.000859976
YNL142W	117.989	-1.19837	0.278168	-4.30808	1.65e-05	0.000908839
YMR011W	247.227	-0.86867	0.202367	-4.29255	1.77e-05	0.0009641
YJR073C	287.714	-0.791903	0.184937	-4.28202	1.85e-05	0.00099988
YDR155C	1508.51	-0.486449	0.115079	-4.22708	2.37e-05	0.00126443
YPR156C	169.084	0.819253	0.19398	4.22339	2.41e-05	0.00127163
YFL031W	729.667	-0.552029	0.131157	-4.20892	2.57e-05	0.00134161
YGR014W	142.091	-0.90522	0.215518	-4.20021	2.67e-05	0.00137976
YDR494W	245.427	0.684666	0.164009	4.17457	2.99e-05	0.00152875
YBL001C	205.716	0.777499	0.186398	4.17117	3.03e-05	0.0015359
YDR342C	284.895	0.637621	0.153074	4.16545	3.11e-05	0.00155906
YOR136W	692.638	0.494172	0.118968	4.15384	3.27e-05	0.00162395
YJR048W	950.438	0.471263	0.114245	4.12503	3.71e-05	0.00182299
YBR146W	396.811	0.663211	0.161845	4.09782	4.17e-05	0.00199182
YER053C	213.455	0.743608	0.181396	4.09936	4.14e-05	0.00199182
YNL015W	187.07	-0.768569	0.187472	-4.09965	4.14e-05	0.00199182
YNL037C	441.531	0.547096	0.13436	4.07188	4.66e-05	0.00218527
YPL088W	100.834	-0.961853	0.236091	-4.07407	4.62e-05	0.00218527
YDR432W	293.217	-0.646941	0.159918	-4.04545	5.22e-05	0.00242419
YCL040W	417.184	0.654731	0.161949	4.04282	5.28e-05	0.00242888
YBR083W	80.613	-1.13083	0.283494	-3.98891	6.64e-05	0.00302479
YJL034W	1464.35	-0.466495	0.117269	-3.97798	6.95e-05	0.00313843
YML120C	201.306	0.680393	0.171555	3.96605	7.31e-05	0.00326993
YJL187C	37.2416	-1.62365	0.410717	-3.95322	7.71e-05	0.00341961
YGL055W	554.662	0.551883	0.140024	3.94136	8.1e-05	0.00356133
YNL192W	285.184	-0.661132	0.168324	-3.92774	8.57e-05	0.00373601
YDR116C	270.209	0.706844	0.180591	3.91405	9.08e-05	0.00392005
YNL315C	343.349	0.589536	0.150798	3.90943	9.25e-05	0.0039613
YOR354C	340.365	0.726398	0.1862	3.90117	9.57e-05	0.00406394
YCL049C	235.232	0.641478	0.16466	3.89577	9.79e-05	0.00412044
YLR312W-A	267.714	0.628803	0.161774	3.88693	0.000101519	0.00423735
YJR113C	276.197	0.599839	0.154932	3.87162	0.000108113	0.004475
YLR304C	1621.14	0.451466	0.117139	3.85409	0.000116159	0.00476829
YGL032C	79.8607	-1.01992	0.265031	-3.84833	0.000118928	0.00484193
YPL173W	172.38	0.696753	0.181381	3.84137	0.000122349	0.0049407
YML035C	220.646	0.661176	0.172936	3.82323	0.000131713	0.00527595
YHL004W	336.388	0.548816	0.143701	3.81915	0.000133911	0.00532109
YML123C	2220.73	0.451392	0.118297	3.81575	0.00013577	0.00535215
YDR353W	673.618	-0.474579	0.12554	-3.78031	0.000156634	0.006126
YDR113C	25.8866	-1.79133	0.475096	-3.77045	0.000162953	0.00632335
YDR502C	535.95	-0.534327	0.141818	-3.7677	0.000164759	0.00634385
YKL008C	86.5922	-0.961384	0.255867	-3.75736	0.000171718	0.00651088
YMR024W	328.752	0.546138	0.145346	3.7575	0.000171616	0.00651088
YLL041C	313.365	0.553946	0.147948	3.74419	0.000180977	0.00680995
YDL119C	52.7456	-1.24649	0.334463	-3.72684	0.000193896	0.00724122
YER037W	158.152	0.749033	0.201206	3.72272	0.000197087	0.00725135
YKL150W	490.93	0.482606	0.129595	3.72395	0.000196128	0.00725135
YGR220C	307.835	0.5481	0.148914	3.68065	0.000232642	0.00849655
YDL117W	106.577	-0.852351	0.232198	-3.67079	0.000241799	0.00876653
YIL070C	351.514	0.557853	0.15397	3.62313	0.000291061	0.0104761
YFR052C-A	66.8115	1.05607	0.29185	3.61853	0.000296281	0.0105872
YIL002W-A	113.762	-0.802794	0.222007	-3.61608	0.000299101	0.0106117
YGL122C	145.243	-0.746233	0.206629	-3.61147	0.000304468	0.0107255
YLR413W	485.279	0.508262	0.140915	3.60688	0.000309902	0.01084
YBR185C	142.889	0.702979	0.19517	3.60187	0.000315932	0.0109626
YML091C	202.091	0.6509	0.180789	3.60032	0.000317822	0.0109626
YGL209W	83.5798	0.898631	0.250442	3.58818	0.000332993	0.0114067
YBL080C	75.4036	0.914795	0.255187	3.58481	0.000337329	0.0114761
YBR084W	288.656	-0.588858	0.165143	-3.56574	0.000362826	0.0121767
YPL087W	150.667	0.699623	0.196149	3.56679	0.000361386	0.0121767
YNR040W	101.757	0.848235	0.238891	3.55072	0.000384182	0.0128069
YDR322W	188.736	0.634229	0.180008	3.52333	0.000426161	0.0141116
YGL107C	167.912	0.695791	0.197862	3.51655	0.000437188	0.0142863
YHR183W	1349.03	-0.459758	0.130733	-3.51677	0.000436836	0.0142863
YML119W	120.074	0.754058	0.215645	3.49676	0.00047095	0.0152889
YNL220W	342.13	0.507404	0.145334	3.4913	0.000480676	0.0155034
YNR009W	40.2877	-1.24318	0.358501	-3.46771	0.00052492	0.0168211
YGL101W	44.9154	-1.24762	0.359983	-3.46576	0.000528728	0.0168346
YNL169C	100.361	-0.824789	0.238602	-3.45675	0.000546728	0.0172968
YGL016W	117.921	0.75367	0.21838	3.45119	0.000558112	0.0175452
YIL157C	249.995	0.560813	0.162679	3.44736	0.000566095	0.0176842
YDR375C	277.36	0.52452	0.152295	3.44411	0.000572946	0.0177864
YHR179W	444.449	-0.483348	0.140471	-3.4409	0.000579782	0.0178868
YCR098C	184.992	0.609082	0.178468	3.41284	0.000642894	0.0197114
YBR105C	73.3317	0.931407	0.275584	3.37975	0.00072551	0.022108
YER091C	202.603	-0.646891	0.19152	-3.37768	0.000731012	0.0221399
YKL003C	143.363	0.657122	0.195064	3.36875	0.0007551	0.0227308
YBL045C	784.693	0.427619	0.127273	3.35986	0.000779814	0.0231936
YGR146C	102.086	0.809707	0.240992	3.35989	0.00077974	0.0231936
YJR077C	781.553	0.414108	0.12362	3.34986	0.000808518	0.0239042
YDR237W	198.918	0.603821	0.180941	3.33711	0.000846534	0.0248801
YGR041W	29.8495	-1.48847	0.446866	-3.3309	0.000865665	0.0252927
YEL021W	258.026	-0.582404	0.17506	-3.32688	0.000878243	0.0253229
YLL013C	84.3323	0.826656	0.248586	3.32543	0.000882814	0.0253229
YOR001W	131.73	-0.739196	0.222168	-3.32719	0.00087726	0.0253229
YPL242C	183.921	0.621867	0.187079	3.32409	0.000887091	0.0253229
YMR225C	97.3164	0.80173	0.241572	3.3188	0.000904059	0.0256598
YKL109W	215.782	0.591971	0.179371	3.30026	0.000965938	0.0272603
YMR307W	1692.51	-0.342766	0.104004	-3.29571	0.000981732	0.0275495
YEL040W	1035.99	-0.368912	0.112072	-3.29174	0.000995687	0.0277841
YNL065W	98.0309	0.813141	0.247305	3.28801	0.00100897	0.0279976
YPR120C	75.1295	-0.899745	0.274149	-3.28195	0.0010309	0.0284471
YBR244W	62.5204	-1.003	0.306121	-3.27647	0.00105113	0.0288452
YCR065W	67.0799	-0.94132	0.288607	-3.2616	0.00110785	0.0302345
YLR110C	8288.15	-0.406569	0.124846	-3.25657	0.00112765	0.0306069
YGL225W	434.092	-0.471119	0.145198	-3.24467	0.00117588	0.0315708
YOL109W	1895.71	-0.423035	0.130378	-3.24468	0.00117582	0.0315708
YNL055C	1205.03	0.361827	0.111771	3.23722	0.00120702	0.0322325
YEL050C	406.415	0.470351	0.145848	3.22494	0.00126	0.0332896
YPL066W	72.5659	-0.858394	0.266159	-3.22512	0.00125922	0.0332896
YER026C	307.403	-0.532517	0.166451	-3.19925	0.00137786	0.0358794
YHL001W	1498.76	-0.395314	0.123592	-3.19855	0.00138119	0.0358794
YNL217W	192.919	-0.571895	0.178865	-3.19736	0.00138692	0.0358794
YPR191W	556.868	0.419882	0.131165	3.20118	0.00136866	0.0358794
YPL118W	386.445	0.442523	0.138682	3.19092	0.00141822	0.0364989
YDR154C	566.522	-0.478148	0.150164	-3.18418	0.00145165	0.0371667
YJL062W-A	179.725	0.572755	0.180096	3.18027	0.00147137	0.0372872
YML052W	194.194	-0.605025	0.190165	-3.18159	0.0014647	0.0372872
YLR190W	188.269	0.560266	0.176298	3.17794	0.00148324	0.0373971
YKL096W-A	1913.77	-1.01093	0.318325	-3.17578	0.00149434	0.0374746
YNL160W	232.51	1.36204	0.429067	3.17441	0.0015014	0.0374746
YKL141W	310.668	0.483511	0.152731	3.16576	0.00154678	0.0384143
YGR165W	305.596	0.525253	0.165994	3.16428	0.00155466	0.038418
YPL262W	464.99	0.42077	0.133185	3.15929	0.00158152	0.0388882
YDR210W	127.063	-0.681012	0.215883	-3.15455	0.00160746	0.0391385
YNL137C	309.045	0.476011	0.150885	3.1548	0.0016061	0.0391385
YDR380W	64.4032	-0.940666	0.298476	-3.15156	0.00162401	0.0393486
YDR347W	317.884	0.508374	0.162118	3.13582	0.00171375	0.0413215
YBR122C	214.761	0.537678	0.171549	3.13425	0.00172295	0.0413425
YBR106W	1331.83	-0.352065	0.112499	-3.12948	0.00175117	0.0418176
YFL036W	189.85	0.571408	0.182735	3.12697	0.00176618	0.0419744
YDR175C	198.684	0.563409	0.180273	3.12532	0.00177613	0.0420097
YPL052W	80.8346	-0.815	0.261582	-3.11566	0.00183536	0.0432049
YHR038W	74.0899	0.784878	0.255078	3.07701	0.00209087	0.0489874
YDR296W	222.393	0.50581	0.165349	3.05904	0.00222044	0.0515371
YNR001C	562.282	0.444404	0.145226	3.06008	0.00221277	0.0515371
YHR137W	87.6958	-0.743722	0.243723	-3.05151	0.00227697	0.0526033
YPL211W	258.796	-0.486507	0.160807	-3.02541	0.00248293	0.0570959
YFL021W	133.622	-0.632736	0.209312	-3.02293	0.00250342	0.0573018
YNL088W	191.181	0.565622	0.187407	3.01815	0.00254325	0.0577424
YNR050C	498.659	0.484029	0.16039	3.01783	0.00254592	0.0577424
YGL038C	70.6186	-0.817241	0.270935	-3.01637	0.00255818	0.0577487
YKR085C	204.299	0.510894	0.169448	3.01504	0.00256945	0.0577487
YNL134C	339.906	-0.457311	0.151972	-3.00917	0.00261958	0.0586103
YNR036C	361.948	0.426718	0.142057	3.00386	0.0026658	0.0593768
YOL136C	138.076	0.623705	0.208671	2.98893	0.00279953	0.0620771
YNL073W	204.659	0.504552	0.168885	2.98754	0.00281228	0.0620826
YJR112W	47.3929	-1.02056	0.342528	-2.97948	0.00288735	0.0634578
YIL133C	2008.1	-0.344681	0.115969	-2.97218	0.00295695	0.0641361
YLR414C	156.828	-0.60195	0.202468	-2.97307	0.0029484	0.0641361
YMR196W	85.5951	0.738167	0.248284	2.97307	0.00294836	0.0641361
YJR121W	2463.32	0.298472	0.101136	2.9512	0.00316543	0.0683594
YHR147C	216.134	0.517519	0.175566	2.94771	0.00320136	0.0688362
YMR193W	188.069	0.513375	0.174284	2.94561	0.00322314	0.0690058
YJR101W	279.107	0.449646	0.152756	2.94356	0.00324461	0.0691673
YJL217W	208.854	-0.530766	0.180553	-2.93967	0.00328562	0.0697423
YDL202W	185.961	0.534765	0.182062	2.93727	0.0033111	0.0699841
YGL196W	66.8914	-0.827897	0.282182	-2.93392	0.00334714	0.070446
YDR430C	241.261	0.503433	0.171835	2.92975	0.00339232	0.0710956
YJL108C	34.7469	-1.156	0.394979	-2.92673	0.00342545	0.0714882
YBL030C	1681.01	0.327522	0.112153	2.92031	0.00349681	0.0725642
YJL107C	24.2438	-1.39754	0.47891	-2.91818	0.00352083	0.0725642
YMR241W	521.944	0.389704	0.133523	2.91864	0.0035156	0.0725642
YBR016W	59.0805	-0.860078	0.295245	-2.9131	0.00357861	0.0734503
YJL066C	83.2646	0.731869	0.251453	2.91057	0.00360773	0.0737433
YKL209C	321.226	0.447294	0.153797	2.90834	0.0036335	0.0739655
YDR174W	381.249	-0.424673	0.146526	-2.89828	0.00375212	0.0760685
YLL009C	142.852	0.582755	0.201732	2.88875	0.00386771	0.0780931
YDL131W	416.884	0.415275	0.145487	2.85438	0.00431213	0.0858853
YDR461W	750.316	0.379342	0.132815	2.85617	0.00428792	0.0858853
YMR157C	128.249	0.580721	0.203399	2.85508	0.00430263	0.0858853
YOR246C	187.985	-0.516978	0.181248	-2.85232	0.00434009	0.0858853
YPL029W	109.471	0.665373	0.233184	2.85342	0.00432515	0.0858853
YBL099W	1451.76	0.331371	0.116417	2.8464	0.00442165	0.0863254
YFL034C-A	333.309	-0.42053	0.147779	-2.84567	0.00443185	0.0863254
YGR021W	96.7967	0.650657	0.228538	2.84704	0.00441279	0.0863254
YPL250C	52.1584	-0.950025	0.333535	-2.84836	0.00439458	0.0863254
YPR106W	25.3036	-1.28255	0.452215	-2.83615	0.00456607	0.0885925
YHR146W	210.461	-0.518212	0.182883	-2.83356	0.0046032	0.0889654
YHR042W	301.076	-0.445438	0.157291	-2.83194	0.00462669	0.0890728
YOR157C	350.054	-0.435152	0.153853	-2.82837	0.00467862	0.0897248
YIR032C	33.6888	-1.15222	0.408049	-2.82373	0.0047468	0.0906822
YER148W	213.067	-0.50369	0.178586	-2.82043	0.00479592	0.0912694
YDR044W	148.368	0.538165	0.191123	2.81581	0.00486549	0.0922401
YFL032W	42.8665	-1.03142	0.366541	-2.81393	0.00489403	0.092376
YGR084C	204.303	0.486082	0.172805	2.81289	0.00490986	0.092376
YBL090W	166.345	0.521388	0.185493	2.81082	0.00494147	0.0926199
YNL002C	302.775	-0.422592	0.150611	-2.80585	0.00501847	0.0937095
YAL014C	96.9159	-0.656192	0.234279	-2.8009	0.00509601	0.0942866
YJL159W	3581.99	0.313032	0.111787	2.80025	0.00510632	0.0942866
YMR304C-A	103.374	-0.636213	0.227084	-2.80167	0.00508393	0.0942866
YBR120C	72.0587	0.739128	0.264555	2.79385	0.00520848	0.0958167
YIL094C	541.527	0.435771	0.156489	2.78468	0.00535805	0.0982045
YDR077W	4756.92	0.29852	0.107419	2.77903	0.00545217	0.0994462
YKL023C-A	59.5513	-0.820172	0.295215	-2.77822	0.00546583	0.0994462
YGL236C	138.707	0.567802	0.204652	2.77447	0.00552911	0.10023
YGR150C	110.955	0.619171	0.22345	2.77096	0.00558907	0.100804
YIL050W	52.0669	-0.910271	0.328588	-2.77025	0.00560132	0.100804
YCR071C	136.256	0.550741	0.199046	2.7669	0.00565918	0.101477
YGR157W	320.84	-0.428831	0.155222	-2.76269	0.00573276	0.102427
YBR038W	160.293	0.512167	0.185601	2.7595	0.00578894	0.10306
YGL012W	427.67	0.398849	0.144665	2.75705	0.00583254	0.103465
YGR218W	269.613	0.489207	0.17752	2.75579	0.00585499	0.103494
YBR093C	1369.73	0.364912	0.132626	2.75144	0.00593346	0.104509
YLR108C	28.6903	-1.29792	0.472715	-2.74567	0.00603881	0.105989
YPL239W	132.121	-0.557494	0.203515	-2.73933	0.00615654	0.107674
YGL077C	179.932	-0.50574	0.184755	-2.73735	0.00619359	0.107779
YKL138C	177.217	0.491321	0.179531	2.7367	0.00620595	0.107779
YLR067C	86.5659	0.710021	0.260012	2.73073	0.0063194	0.109083
YOR204W	117.469	-0.60442	0.221364	-2.73044	0.00632495	0.109083
YOR133W	2264.99	0.275256	0.100863	2.72901	0.00635245	0.109179
YKR043C	438.244	-0.394703	0.14511	-2.72003	0.00652758	0.111802
YOR158W	240.224	0.454648	0.167663	2.71168	0.0066943	0.114263
YNL044W	166.966	-0.509257	0.18836	-2.70364	0.00685855	0.116666
YDR497C	431.117	-0.424037	0.156944	-2.70184	0.00689574	0.116898
YDL127W	29.4594	-1.13393	0.420857	-2.69433	0.00705298	0.118352
YDR397C	105.797	-0.668326	0.247853	-2.69646	0.00700804	0.118352
YKL043W	62.5409	-0.782421	0.290392	-2.69436	0.00705229	0.118352
YCL012C	68.511	-0.746438	0.277777	-2.68718	0.00720571	0.120266
YGR161C	61.3951	-0.778248	0.289664	-2.68673	0.00721547	0.120266
YOR298C-A	569.19	-0.355298	0.132518	-2.68113	0.00733747	0.12189
YDR533C	128.704	-0.618955	0.231086	-2.67846	0.00739605	0.122454
YHR023W	127.443	0.552699	0.207251	2.66681	0.00765757	0.126363
YIL009W	80.2121	-0.684262	0.256822	-2.66434	0.00771394	0.126871
YHR047C	287.241	0.411461	0.154519	2.66284	0.00774832	0.127016
YGR255C	208.809	0.449177	0.168775	2.6614	0.00778168	0.127143
YGL126W	126.218	-0.584612	0.220254	-2.65426	0.0079482	0.129362
YPL207W	152.036	-0.534514	0.201448	-2.65336	0.00796954	0.129362
YHR081W	64.6537	-0.756596	0.285821	-2.6471	0.00811853	0.131351
YER002W	119.155	-0.695681	0.263857	-2.63658	0.00837463	0.135054
YKR006C	268.768	0.40922	0.155572	2.63043	0.00852775	0.137079
YHR091C	140.886	0.534802	0.203435	2.62886	0.00856714	0.137268
YKL186C	143.93	-0.549037	0.20902	-2.62672	0.0086211	0.137384
YOR120W	113.455	0.569782	0.216945	2.62639	0.00862969	0.137384
YPL111W	84.1838	-0.65761	0.250514	-2.62504	0.00866389	0.137487
YLR183C	83.1361	-0.686344	0.261829	-2.62134	0.00875836	0.138544
YBL107W-A	22.9668	1.20187	0.459943	2.6131	0.00897263	0.141483
YKL116C	84.4831	-0.709436	0.271643	-2.61165	0.00901074	0.141634
YHR039C	398.676	-0.390317	0.149786	-2.60584	0.00916502	0.143605
YEL042W	173.629	-0.524381	0.201504	-2.60234	0.00925904	0.144621
YLR131C	81.3915	0.647524	0.249418	2.59614	0.0094278	0.146337
YLR214W	104.114	-0.626191	0.241129	-2.59692	0.00940651	0.146337
YIL129C	113.447	0.569806	0.219874	2.59151	0.00955551	0.147857
YPL057C	77.291	-0.675046	0.260678	-2.58957	0.00960946	0.14823
YJR009C	9934.36	0.251332	0.0971156	2.58797	0.00965448	0.148464
YNL188W	46.4746	-0.862047	0.333688	-2.58339	0.00978337	0.149981
YOL006C	104.635	-0.5878	0.227977	-2.57833	0.00992801	0.151731
YDR178W	176.849	0.463331	0.180146	2.57197	0.0101122	0.154071
YGR037C	605.406	-0.321515	0.125419	-2.56352	0.0103616	0.157388
YDL190C	131.454	0.54452	0.213042	2.55592	0.0105907	0.160378
YDR471W	1423.91	-0.280988	0.110116	-2.55173	0.0107188	0.161825
YDR462W	105.855	0.58815	0.23071	2.54931	0.0107936	0.16197
YOL039W	3180.91	-0.327397	0.128389	-2.55003	0.0107715	0.16197
YDR516C	169.978	0.479909	0.188471	2.54632	0.0108864	0.162381
YIL023C	126.808	-0.564442	0.221648	-2.54657	0.0108788	0.162381
YDR146C	121.918	0.529608	0.208355	2.54185	0.0110268	0.162523
YKL053C-A	214.469	0.426995	0.167962	2.54221	0.0110154	0.162523
YLR099W-A	30.3504	-1.03664	0.407342	-2.5449	0.0109309	0.162523
YML025C	163.355	0.479589	0.188535	2.54377	0.0109662	0.162523
YIL093C	173.559	0.457683	0.180162	2.5404	0.0110725	0.162714
YGL206C	293.993	0.459802	0.181166	2.53802	0.0111481	0.163341
YKL136W	31.1714	0.968544	0.382939	2.52924	0.0114311	0.166807
YOR344C	88.43	0.637319	0.252044	2.5286	0.0114518	0.166807
YJR045C	1406.92	0.27242	0.107802	2.52705	0.0115025	0.167055
YDR046C	384.894	0.359199	0.142357	2.52322	0.0116285	0.16756
YJR119C	35.4932	0.932948	0.369938	2.5219	0.0116722	0.16756
YNL058C	387.617	0.355833	0.140985	2.5239	0.0116061	0.16756
YOL033W	117.099	0.536202	0.212555	2.52265	0.0116475	0.16756
YOL151W	57.054	-0.744238	0.295626	-2.5175	0.0118191	0.16918
YGL068W	529.84	0.332061	0.132169	2.51239	0.0119917	0.171158
YBR037C	137.753	0.514094	0.20474	2.51095	0.0120405	0.171362
YGL116W	38.6834	0.87272	0.347872	2.50874	0.0121164	0.171459
YJL194W	33.4793	-0.968839	0.386048	-2.50964	0.0120855	0.171459
YLR418C	102.751	-0.571983	0.228411	-2.50418	0.0122734	0.173188
YDL136W	1609.33	-0.288741	0.115442	-2.50119	0.0123778	0.174165
YLL026W	601.35	0.324189	0.129732	2.49891	0.0124577	0.174795
YNL283C	113.123	-0.545615	0.218606	-2.49588	0.0125646	0.175335
YPR124W	86.4378	-0.616468	0.247001	-2.49582	0.0125668	0.175335
YLR439W	185.819	0.44152	0.177024	2.49413	0.0126266	0.175675
YOR224C	388.219	-0.383193	0.153853	-2.49065	0.0127509	0.17691
YNL252C	214.136	0.421054	0.169175	2.48887	0.0128149	0.177303
YLR333C	1111.59	-0.306203	0.123212	-2.48518	0.0129485	0.178653
YMR188C	188.157	0.444362	0.179396	2.47698	0.0132498	0.182304
YMR003W	34.9354	-0.932281	0.376597	-2.47554	0.0133036	0.182538
YKL042W	37.6603	-0.928985	0.375772	-2.47221	0.0134282	0.183741
YFR018C	156.519	0.462334	0.18726	2.46894	0.0135513	0.184408
YMR089C	227.689	-0.424846	0.172072	-2.46901	0.0135489	0.184408
YOR083W	22.3636	-1.17802	0.477336	-2.4679	0.0135909	0.184443
YNL200C	93.3496	0.581761	0.236327	2.46168	0.013829	0.187162
YCR051W	164.689	-0.505733	0.20608	-2.45406	0.0141252	0.190652
YPL134C	107.481	0.536933	0.219503	2.44613	0.0144397	0.194369
YBR149W	371.112	0.345655	0.141497	2.44284	0.014572	0.195092
YHR198C	102.091	0.547766	0.224146	2.44379	0.014534	0.195092
YDL130W	2963.8	-0.278681	0.114177	-2.44079	0.0146553	0.19568
YJL110C	53.7108	-0.754377	0.309252	-2.43936	0.0147134	0.195929
YLR348C	89.1547	-0.596007	0.244857	-2.43411	0.0149286	0.198263
YJL191W	715.972	-0.337611	0.138782	-2.43266	0.0149882	0.198524
YMR183C	193.285	-0.435489	0.179244	-2.42959	0.0151159	0.199682
YBR139W	149.962	0.462679	0.190594	2.42757	0.0152004	0.200267
YDR277C	48.2357	0.827811	0.341344	2.42516	0.0153018	0.200826
YPL157W	49.0063	-0.780924	0.322079	-2.42464	0.0153237	0.200826
YGR132C	487.534	0.326833	0.135242	2.41666	0.0156638	0.204205
YJL070C	51.3377	0.738412	0.305482	2.4172	0.0156403	0.204205
YDL128W	145.418	-0.504764	0.2091	-2.41399	0.0157789	0.20468
YLR203C	263.738	0.375081	0.155384	2.4139	0.0157827	0.20468
YAR002C-A	332.883	-0.366712	0.152388	-2.40643	0.0161092	0.208324
YBR295W	56.1722	-0.730507	0.303697	-2.40538	0.0161555	0.208324
YPR008W	122.686	0.503125	0.209233	2.40462	0.0161894	0.208324
YMR070W	100.79	-0.560985	0.234887	-2.38832	0.0169257	0.217236
YIL079C	66.2642	-0.66234	0.277774	-2.38445	0.0171046	0.218965
YML074C	554.211	-0.299708	0.125846	-2.38155	0.0172398	0.220129
YOL121C	2171.08	-0.270009	0.113453	-2.37993	0.0173161	0.220536
YCL043C	1434.88	-0.266953	0.112279	-2.37759	0.0174262	0.221371
YDL212W	477.645	-0.33272	0.140006	-2.37647	0.0174791	0.221477
YDR493W	126.594	0.488278	0.205615	2.37472	0.0175623	0.221964
YGR209C	447.867	-0.368177	0.155355	-2.36992	0.0177921	0.22373
YJR080C	195.863	0.418841	0.176698	2.37038	0.0177696	0.22373
YDR197W	101.385	0.533836	0.225585	2.36646	0.0179592	0.225261
YGR261C	220.628	0.395426	0.167428	2.36177	0.0181881	0.227105
YJR120W	109.262	0.532983	0.22569	2.36157	0.0181977	0.227105
YKL163W	619.704	0.70415	0.298817	2.35646	0.01845	0.229677
YMR293C	52.2364	0.734072	0.311858	2.35387	0.0185793	0.230133
YNL284C	249.811	0.371406	0.157763	2.35421	0.0185621	0.230133
YBR179C	95.3165	0.578704	0.246054	2.35194	0.0186759	0.230755
YBR039W	692.407	0.292288	0.124774	2.34253	0.0191534	0.235196
YDR238C	354.385	0.368805	0.15747	2.34206	0.0191775	0.235196
YNL071W	692.155	0.290399	0.123904	2.34375	0.0190911	0.235196
YDR457W	225.876	0.456864	0.195262	2.33975	0.0192965	0.236074
YJL172W	144.998	-0.46903	0.200892	-2.33474	0.019557	0.238673
YJR069C	96.8714	-0.561794	0.240898	-2.33209	0.0196962	0.239195
YML004C	260.092	-0.453978	0.194666	-2.33209	0.0196957	0.239195
YER072W	895.43	-0.301226	0.129355	-2.32867	0.0198767	0.240799
YER067W	24.5142	-1.05326	0.453399	-2.32304	0.020177	0.243842
YJL096W	188.124	0.414266	0.178426	2.32178	0.0202448	0.244068
YNL280C	193.787	-0.416758	0.179643	-2.31993	0.0203448	0.244679
YJL170C	24.4524	-1.08588	0.468521	-2.31768	0.0204668	0.244961
YML110C	499.599	0.300029	0.129419	2.31827	0.0204345	0.244961
YJR034W	57.3327	0.673531	0.291933	2.30715	0.0210467	0.250852
YLR163C	215.765	0.458286	0.198658	2.30691	0.0210601	0.250852
YER071C	55.7504	0.691284	0.30092	2.29723	0.0216056	0.256122
YLR314C	266.72	0.361949	0.157514	2.29788	0.0215685	0.256122
YFL001W	67.1544	-0.631632	0.275306	-2.29429	0.0217739	0.257502
YNL216W	98.5144	-0.532937	0.232409	-2.2931	0.0218425	0.2577
YBR251W	132.496	0.47259	0.206348	2.29026	0.0220062	0.258403
YOR215C	163.673	0.437764	0.191117	2.29055	0.0219894	0.258403
YKL148C	374.932	0.330676	0.144452	2.28918	0.0220688	0.258528
YGR121C	38.791	-0.816291	0.356777	-2.28796	0.02214	0.258752
YJL082W	112.841	0.502143	0.220076	2.28168	0.0225081	0.262436
YMR031C	102.902	0.540922	0.237798	2.27471	0.0229234	0.266652
YGR001C	107.434	-0.517204	0.227732	-2.27111	0.0231403	0.268547
YJL052W	3888.14	0.221104	0.0975081	2.26754	0.0233573	0.270432
YKR016W	204.583	0.471531	0.208155	2.26529	0.0234947	0.271392
YDR309C	90.1871	-0.553491	0.245436	-2.25513	0.0241251	0.277383
YFL018C	501.993	0.302359	0.134053	2.25553	0.0241003	0.277383
YAL040C	247.844	0.367691	0.163267	2.25208	0.0243174	0.278948
YDR041W	244.73	0.395591	0.175855	2.24952	0.0244792	0.280157
YER152C	144.87	-0.462755	0.206453	-2.24146	0.0249965	0.284765
YIR035C	235.714	0.384752	0.171622	2.24185	0.024971	0.284765
YER003C	344.012	-0.378387	0.16926	-2.23553	0.0253824	0.2885
YJL208C	169.441	0.415251	0.186167	2.23053	0.0257123	0.291582
YKL128C	140.424	-0.451109	0.202561	-2.22703	0.0259454	0.293017
YNL113W	199.318	-0.39957	0.179432	-2.22686	0.0259568	0.293017
YKL056C	5108.31	-0.262863	0.118228	-2.22335	0.026192	0.294686
YPL090C	2854.74	-0.24804	0.111585	-2.22289	0.0262233	0.294686
YDR297W	134.161	-0.452162	0.20404	-2.21605	0.0266884	0.297936
YDR484W	50.6138	0.676761	0.305448	2.21563	0.0267167	0.297936
YER088C	98.8111	-0.51034	0.23039	-2.21511	0.0267524	0.297936
YHL020C	91.2265	-0.553005	0.249438	-2.21701	0.0266227	0.297936
YDL166C	107.853	-0.49006	0.221522	-2.21224	0.0269497	0.298837
YDR385W	2476.4	0.21779	0.0984833	2.21144	0.0270057	0.298837
YLR040C	30.9742	-0.947741	0.428755	-2.21045	0.027074	0.298837
YLR363W-A	47.3988	-0.725364	0.328065	-2.21104	0.0270332	0.298837
YLR204W	212.134	0.376101	0.170346	2.20787	0.0272537	0.300153
YER087W	78.0405	0.575789	0.26124	2.20406	0.02752	0.300421
YLR006C	80.4409	-0.556967	0.252601	-2.20493	0.0274593	0.300421
YOR007C	1071.87	-0.256766	0.116416	-2.20558	0.0274132	0.300421
YPR158W	87.6043	-0.549605	0.249303	-2.20457	0.0274842	0.300421
YGL157W	323.021	0.342683	0.156015	2.19648	0.0280577	0.304285
YHR018C	487.335	-0.368422	0.167715	-2.19672	0.0280408	0.304285
YNL080C	69.39	-0.603555	0.274743	-2.1968	0.0280346	0.304285
YHR059W	91.9699	0.509798	0.232251	2.19503	0.0281613	0.304743
YIL011W	63.427	0.631215	0.287718	2.19387	0.0282448	0.304982
YDL004W	509.079	0.295292	0.134742	2.19154	0.0284125	0.306128
YDR234W	258.176	0.383385	0.175069	2.18991	0.0285304	0.306489
YNL047C	65.1667	-0.607903	0.27766	-2.18938	0.0285695	0.306489
YJL115W	82.2643	-0.563805	0.258174	-2.18382	0.0289754	0.310174
YDR270W	44.6986	-0.724111	0.331823	-2.18222	0.0290935	0.310769
YDR115W	146.4	0.444911	0.204321	2.17751	0.0294427	0.313823
YBL032W	127.9	-0.490009	0.225144	-2.17642	0.029524	0.314016
YGL195W	376.693	0.328232	0.150938	2.17461	0.0296594	0.314783
YJR005W	123.352	0.464731	0.213798	2.1737	0.0297278	0.314836
YLR350W	86.6815	-0.555811	0.255854	-2.17237	0.0298274	0.315218
YBL059C-A	94.7997	0.506361	0.233583	2.16779	0.0301743	0.317674
YKL032C	65.0098	-0.62415	0.287943	-2.16762	0.0301877	0.317674
YOR234C	1710.56	-0.258398	0.119341	-2.1652	0.0303724	0.318943
YIL118W	133.563	-0.442891	0.204689	-2.16372	0.0304857	0.319457
YBR078W	1621.92	-0.245757	0.113687	-2.1617	0.0306409	0.320407
YOR311C	125.273	-0.452789	0.209615	-2.16009	0.0307654	0.321033
YOL031C	134.136	-0.440642	0.204072	-2.15925	0.0308307	0.32104
YKR017C	33.2882	0.815795	0.378214	2.15697	0.0310081	0.322212
YBR265W	95.9796	-0.562565	0.261348	-2.15255	0.0313539	0.323101
YHR046C	69.8823	0.627825	0.291653	2.15264	0.0313467	0.323101
YLL040C	152.505	0.467287	0.216984	2.15356	0.0312747	0.323101
YOR212W	251.999	-0.35129	0.163036	-2.15468	0.0311872	0.323101
YLR114C	118.994	0.469306	0.218313	2.1497	0.0315793	0.32475
YHR074W	195.365	0.390134	0.181629	2.14797	0.0317163	0.325485
YBR140C	126.508	0.489593	0.228753	2.14027	0.032333	0.33017
YCL059C	213.457	-0.373932	0.175041	-2.13625	0.0326592	0.33017
YGR177C	107.19	0.481488	0.225063	2.13935	0.0324073	0.33017
YHL038C	64.8478	0.579328	0.270839	2.13901	0.0324347	0.33017
YIL124W	375.167	0.323356	0.151463	2.13489	0.0327701	0.33017
YJR126C	156.511	0.416092	0.194685	2.13726	0.0325772	0.33017
YMR158W	155.867	0.435471	0.203917	2.13553	0.0327175	0.33017
YPL132W	97.5976	0.490697	0.229704	2.13621	0.0326623	0.33017
YPR047W	131.563	0.474549	0.222284	2.13488	0.032771	0.33017
YLR061W	3125.08	-0.248469	0.116697	-2.12917	0.0332401	0.334218
YLL048C	306.828	0.334666	0.157376	2.12655	0.0334579	0.335728
YGL129C	221.988	0.413462	0.194895	2.12146	0.0338834	0.336598
YHR005C	284.408	0.337554	0.159087	2.12182	0.0338532	0.336598
YKL137W	116.644	0.457046	0.215277	2.12307	0.0337483	0.336598
YOR303W	337.065	0.371835	0.175252	2.12171	0.0338619	0.336598
YPR190C	149.033	0.439898	0.207323	2.1218	0.0338549	0.336598
YAL003W	3175.37	-0.220138	0.103867	-2.11943	0.0340543	0.33762
YBR127C	762.246	0.264219	0.12478	2.11748	0.0342189	0.338576
YBR104W	115.466	-0.5407	0.255802	-2.11374	0.0345371	0.340369
YIL151C	120.596	0.451647	0.213638	2.11407	0.034509	0.340369
YEL060C	236.922	-0.357511	0.169341	-2.11119	0.0347561	0.341849
YPL265W	28.2735	-0.897591	0.425631	-2.10885	0.0349577	0.342475
YPR140W	128.598	0.43476	0.206133	2.10913	0.0349335	0.342475
YLR442C	69.7365	0.586104	0.278394	2.1053	0.0352649	0.344805
YNL144C	24.4412	0.923432	0.439009	2.10344	0.035427	0.345709
YCL036W	79.7973	-0.533456	0.254281	-2.0979	0.0359142	0.34914
YJR065C	442.94	0.291131	0.138777	2.09784	0.0359192	0.34914
YIL119C	46.5632	0.677672	0.323163	2.09699	0.0359941	0.349185
YJR070C	380.871	-0.30859	0.147374	-2.09392	0.0362672	0.351148
YBR079C	519.785	0.306297	0.146573	2.08973	0.0366423	0.35409
YOR328W	39.0835	-0.736554	0.353284	-2.08488	0.0370803	0.357627
YGR254W	6383.28	0.271546	0.130374	2.08283	0.0372668	0.358729
YMR179W	53.3364	-0.643686	0.310309	-2.07434	0.0380479	0.36554
YML130C	218.545	-0.351941	0.169966	-2.07065	0.0383914	0.368128
YJL103C	44.4028	0.66979	0.323638	2.06957	0.038493	0.36839
YOR095C	158.532	-0.403422	0.195026	-2.06855	0.0385881	0.36859
YCR047C	104.615	-0.474337	0.229985	-2.06247	0.0391632	0.369147
YDR025W	2323.97	-0.230522	0.111772	-2.06244	0.0391661	0.369147
YDR508C	410.249	0.302347	0.146446	2.06456	0.0389648	0.369147
YER056C-A	1662.32	-0.248149	0.120247	-2.06366	0.0390503	0.369147
YGR055W	207.094	-0.368741	0.178836	-2.06189	0.039218	0.369147
YLR239C	131.144	0.428125	0.207738	2.06089	0.0393134	0.369147
YNL149C	219.618	-0.347475	0.168525	-2.06186	0.0392211	0.369147
YNL085W	213.86	0.373927	0.181046	2.06537	0.0388878	0.369147
YOL058W	453.034	0.604452	0.293299	2.06087	0.0393153	0.369147
YFR001W	133.298	-0.438773	0.213032	-2.05966	0.039431	0.369406
YGR154C	23.2329	-0.941844	0.457594	-2.05825	0.039566	0.369406
YKL087C	190.007	0.375837	0.182542	2.0589	0.0395034	0.369406
YHR162W	592.213	-0.292123	0.142147	-2.05508	0.0398712	0.371375
YKL113C	139.966	-0.43242	0.210474	-2.05451	0.0399263	0.371375
YCR042C	111.123	0.508641	0.247761	2.05295	0.0400773	0.372082
YIL069C	1737.36	-0.240789	0.117334	-2.05217	0.040153	0.37209
YOL002C	87.3094	-0.516165	0.251776	-2.05009	0.0403552	0.373267
YDL084W	821.948	-0.251735	0.122966	-2.04719	0.0406391	0.375194
YKL001C	43.1126	-0.682102	0.333427	-2.04573	0.0407832	0.375826
YAL029C	178.27	0.395083	0.193437	2.04243	0.0411085	0.377171
YER131W	2124.35	-0.235704	0.115475	-2.04118	0.041233	0.377171
YHR086W	70.0503	-0.551512	0.269947	-2.04304	0.0410486	0.377171
YMR012W	517.383	0.296059	0.145022	2.04147	0.0412042	0.377171
YGR118W	2774.61	-0.226898	0.111346	-2.03777	0.0415726	0.378189
YKL203C	115.608	0.479888	0.235368	2.03888	0.0414619	0.378189
YLR342W	1204.17	0.270038	0.132483	2.03829	0.0415212	0.378189
YER182W	119.146	0.429138	0.210922	2.03458	0.041893	0.379713
YMR292W	95.5831	-0.513989	0.252567	-2.03506	0.0418446	0.379713
YKR018C	207.733	0.375057	0.184417	2.03375	0.0419772	0.379783
YCR043C	141.414	-0.408646	0.201343	-2.02961	0.0423965	0.382184
YPL026C	55.1568	0.608316	0.299681	2.02988	0.042369	0.382184
YMR098C	109.148	0.459271	0.22644	2.02822	0.0425376	0.382586
YNL255C	801.734	-0.261991	0.129209	-2.02766	0.0425951	0.382586
YJR001W	210.94	-0.345692	0.170704	-2.02509	0.0428582	0.384254
YBL028C	112.7	-0.451998	0.223318	-2.02401	0.0429693	0.384555
YLR388W	1434.47	-0.261867	0.129482	-2.02242	0.0431325	0.385322
YDL058W	99.4762	0.476916	0.236264	2.01857	0.043532	0.388192
YKL180W	2526.49	-0.256458	0.127163	-2.01677	0.0437195	0.389166
YBR202W	154.484	0.382391	0.189715	2.01561	0.0438411	0.38955
YPR160W	93.6774	0.481289	0.238892	2.01467	0.0439388	0.389722
YLR295C	262.42	0.315804	0.156911	2.01264	0.0441527	0.390921
YDR201W	41.5385	-0.702102	0.349139	-2.01095	0.0443304	0.3911
YMR321C	90.8899	-0.486265	0.241723	-2.01166	0.0442557	0.3911
YHR026W	395.743	-0.300899	0.149931	-2.00692	0.044758	0.3935
YKL101W	138.82	-0.403122	0.200869	-2.00689	0.0447609	0.3935
YHR072W-A	312.809	-0.335137	0.1671	-2.0056	0.0448986	0.394013
YML059C	127.674	0.435642	0.217529	2.00269	0.0452111	0.395358
YPL012W	204.839	0.40748	0.203451	2.00284	0.0451943	0.395358
YBL027W	3762.81	-0.238581	0.119254	-2.00061	0.0454345	0.396158
YPR052C	62.0794	-0.622496	0.311193	-2.00035	0.045462	0.396158
YJR142W	121.793	0.433951	0.217033	1.99947	0.0455578	0.396297
YER056C	489.474	0.257582	0.129101	1.99519	0.0460216	0.398935
YOR360C	133.385	0.402718	0.20178	1.99583	0.0459527	0.398935
YKL029C	265.336	0.381075	0.191159	1.9935	0.0462069	0.399842
YEL039C	68.0863	0.546245	0.274224	1.99197	0.0463746	0.3999
YLR034C	139.372	0.391096	0.196272	1.99263	0.0463021	0.3999
YMR008C	247.493	0.32035	0.161047	1.98917	0.0466828	0.401861
YGL219C	96.2001	0.472337	0.237708	1.98704	0.0469177	0.403184
YDL182W	482.237	0.269976	0.136098	1.98368	0.0472916	0.405695
YLR028C	426.006	0.266066	0.134207	1.9825	0.0474237	0.406127
YDR258C	160.926	0.387319	0.195484	1.98133	0.0475543	0.406544
YLR237W	59.1889	0.558892	0.282456	1.97869	0.0478514	0.408381
YDR104C	33.4109	0.758232	0.383515	1.97706	0.0480348	0.409243
YJL161W	34.5076	0.761074	0.385113	1.97624	0.048128	0.409335
YDL216C	22.0214	-0.948347	0.480067	-1.97545	0.0482176	0.409396
YBR052C	199.288	-0.371227	0.188009	-1.97451	0.0483236	0.409596
YCR046C	246.933	0.322654	0.163603	1.97218	0.0485893	0.410195
YMR009W	68.7998	-0.541928	0.274851	-1.97172	0.048642	0.410195
YNL067W	1664.86	-0.252567	0.128029	-1.97273	0.0485264	0.410195
YLR355C	1332.89	-0.213243	0.108364	-1.96783	0.0490878	0.413252
YDR194C	467.559	0.28327	0.144013	1.96697	0.0491864	0.413382
YPL135W	173.558	-0.370109	0.188288	-1.96566	0.0493381	0.413956
YAL012W	645.601	-0.252302	0.128407	-1.96486	0.0494306	0.414033
YLR192C	468.818	-0.269169	0.137165	-1.96238	0.0497186	0.415745
YGR094W	1108.65	0.224473	0.114475	1.9609	0.0498912	0.416487
YAL025C	161.533	-0.393421	0.200758	-1.95968	0.050033	0.416969
YCR003W	128.874	0.415046	0.212113	1.95672	0.0503805	0.418492
YHR022C	25.3524	0.837909	0.428228	1.95669	0.0503841	0.418492
YDL022W	207.325	0.33529	0.171483	1.95524	0.0505549	0.41851
YML075C	338.846	0.349164	0.178548	1.95558	0.050515	0.41851
YFL045C	1112.68	-0.221402	0.113321	-1.95377	0.0507288	0.418555
YML129C	148.075	0.378501	0.193717	1.95388	0.0507149	0.418555
YOR121C	52.4652	-0.599055	0.30674	-1.95297	0.0508226	0.418633
YCL064C	76.0746	-0.563108	0.288761	-1.95008	0.0511666	0.420073
YCL009C	734.044	-0.257408	0.13197	-1.95051	0.0511159	0.420073
YER089C	176.459	-0.351414	0.18041	-1.94786	0.0514311	0.420302
YNL005C	273.366	0.304047	0.156104	1.94772	0.0514483	0.420302
YPR024W	157.049	-0.394536	0.20244	-1.9489	0.0513074	0.420302
YER034W	68.8702	0.530899	0.273775	1.93918	0.0524791	0.426528
YGR028W	112.634	0.45714	0.235813	1.93857	0.0525538	0.426528
YLL024C	3198.64	-0.190394	0.0981544	-1.93974	0.0524109	0.426528
YML097C	83.1644	-0.476614	0.245612	-1.94052	0.052317	0.426528
YGR221C	24.7106	-0.879481	0.45393	-1.93748	0.0526866	0.426907
YGL035C	71.4773	-0.520313	0.268684	-1.93652	0.0528036	0.427159
YJL047C	59.0843	0.549623	0.284211	1.93385	0.053131	0.428363
YKL081W	1983.41	-0.193493	0.10009	-1.9332	0.0532111	0.428363
YPL125W	114.387	0.438489	0.226718	1.93407	0.0531041	0.428363
YBR243C	77.9836	-0.513961	0.266208	-1.93068	0.0535227	0.428531
YBR261C	113.029	-0.422633	0.21914	-1.9286	0.0537804	0.428531
YDR141C	94.6939	0.45055	0.233908	1.92618	0.0540814	0.428531
YHR178W	34.1957	-0.740816	0.384605	-1.92617	0.0540827	0.428531
YJL079C	163.12	0.732176	0.379921	1.92718	0.0539572	0.428531
YLR285W	130.057	-0.402255	0.208847	-1.92608	0.0540949	0.428531
YLR378C	405.493	-0.284997	0.147513	-1.932	0.0533589	0.428531
YMR121C	566.68	-0.250364	0.129756	-1.9295	0.0536693	0.428531
YMR185W	83.7722	0.466737	0.242232	1.92681	0.0540028	0.428531
YPR100W	214.474	0.321628	0.16694	1.92661	0.0540278	0.428531
YOR187W	939.606	0.232178	0.120606	1.9251	0.0542174	0.428819
YIL051C	312.151	-0.311067	0.161927	-1.92103	0.0547279	0.432168
YBL018C	65.2186	-0.528509	0.275608	-1.91761	0.0551601	0.434133
YDR280W	94.075	-0.448123	0.233714	-1.9174	0.0551875	0.434133
YMR125W	246.413	0.324451	0.16925	1.91699	0.055239	0.434133
YER117W	3073.46	-0.224256	0.117191	-1.91359	0.0556729	0.436852
YHR005C-A	682.001	0.277798	0.14532	1.91163	0.0559237	0.438127
YBR053C	137.511	0.375615	0.196639	1.91017	0.0561107	0.438901
YKL216W	363.076	-0.748113	0.391905	-1.90892	0.0562729	0.439477
YJL200C	298.433	0.287037	0.150494	1.9073	0.0564821	0.440418
YNL036W	127.927	-1.40549	0.737541	-1.90564	0.0566964	0.441397
YJR094W-A	1642.3	-0.201806	0.106119	-1.90169	0.0572119	0.444713
YCR012W	10685	0.192326	0.101204	1.90038	0.0573833	0.445348
YER133W	441.93	0.257093	0.13539	1.8989	0.0575776	0.445485
YLR406C	963.394	-0.215767	0.113669	-1.8982	0.05767	0.445485
YPR102C	2564.52	-0.2097	0.11044	-1.89876	0.0575963	0.445485
YLR294C	188.713	0.337688	0.17821	1.89488	0.0581079	0.44795
YPR043W	2987.17	-0.215673	0.113846	-1.89442	0.0581694	0.44795
YBR129C	57.6277	-0.556718	0.29426	-1.89192	0.0585012	0.448776
YDL051W	406.998	-0.264076	0.139601	-1.89165	0.0585375	0.448776
YKR038C	150.671	-0.366191	0.19359	-1.89157	0.0585478	0.448776
YBR222C	160.013	-0.364791	0.192929	-1.8908	0.058651	0.448874
YDR019C	77.2546	0.473924	0.25077	1.88987	0.0587747	0.449129
YKL182W	1462.41	0.213429	0.11313	1.88657	0.0592175	0.450629
YNL251C	109.003	-0.425438	0.225531	-1.88638	0.0592431	0.450629
YOL025W	33.6998	0.724914	0.384264	1.8865	0.0592274	0.450629
YBR069C	293.343	0.311319	0.165457	1.88157	0.0598938	0.452759
YBR162W-A	217.922	-0.322177	0.171275	-1.88106	0.0599642	0.452759
YDR382W	3668.45	-0.228502	0.121482	-1.88095	0.059979	0.452759
YPL104W	115.658	0.402169	0.213695	1.88198	0.0598393	0.452759
YPR167C	58.7661	-0.545788	0.289823	-1.88317	0.0596767	0.452759
YGL006W	166.155	0.35697	0.190388	1.87496	0.0607978	0.457651
YMR123W	130.208	-0.380623	0.203014	-1.87486	0.0608113	0.457651
YBR059C	154.718	0.385833	0.206589	1.86763	0.0618137	0.464491
YFR007W	62.7373	0.521477	0.279769	1.86395	0.0623281	0.465054
YGL084C	82.6422	-0.465979	0.249843	-1.86508	0.0621696	0.465054
YLR273C	43.4142	0.635589	0.340854	1.86469	0.0622243	0.465054
YLR454W	117.567	0.407704	0.218679	1.86439	0.0622668	0.465054
YMR264W	119.489	-0.403361	0.216502	-1.86308	0.0624504	0.465054
YOR317W	261.185	0.294909	0.15826	1.86344	0.0623999	0.465054
YBR196C	1952.01	0.193919	0.104294	1.85936	0.0629766	0.465555
YDR130C	27.8751	-0.800081	0.430003	-1.86064	0.0627951	0.465555
YNL232W	118.975	-0.407152	0.218893	-1.86005	0.0628781	0.465555
YNR022C	163.095	0.379694	0.203964	1.86157	0.0626637	0.465555
YPL006W	94.1114	0.427595	0.229978	1.85929	0.0629863	0.465555
YKL140W	107.462	0.419367	0.225684	1.8582	0.0631406	0.466002
YHR141C	2992.26	-0.206898	0.111616	-1.85366	0.0637883	0.470084
YNL157W	117.598	-0.399134	0.21576	-1.8499	0.0643283	0.473361
YCR102C	31.7492	-0.736456	0.398697	-1.84716	0.0647246	0.474813
YEL003W	122.631	-0.394952	0.213772	-1.84753	0.0646698	0.474813
YPL260W	220.477	0.326608	0.176875	1.84655	0.0648124	0.474813
YNL141W	204.623	-0.316096	0.171251	-1.8458	0.0649213	0.47491
YKL112W	90.739	-0.447929	0.242944	-1.84375	0.0652192	0.475522
YNL162W	2479.26	-0.198193	0.107521	-1.84329	0.0652861	0.475522
YPR010C-A	305.368	0.278412	0.151044	1.84325	0.0652921	0.475522
YLR394W	50.7859	0.557109	0.302362	1.84252	0.0653991	0.475604
YIL125W	189.048	0.339936	0.184579	1.84168	0.0655215	0.475629
YLR274W	169.986	0.358583	0.194894	1.83988	0.0657856	0.475629
YNL081C	168.997	0.33611	0.182632	1.84036	0.0657147	0.475629
YOL013W-A	67.022	-0.542928	0.294882	-1.84117	0.0655969	0.475629
YKL170W	195.919	0.338092	0.18398	1.83766	0.066113	0.477301
YLR038C	290.169	0.298713	0.163081	1.83168	0.0669989	0.482995
YBR073W	276.094	0.305892	0.167617	1.82494	0.0680094	0.484868
YCL057W	326.079	0.264572	0.145176	1.82243	0.0683905	0.484868
YCL011C	394.742	-0.250387	0.13721	-1.82485	0.068024	0.484868
YER044C	356.428	0.303594	0.166532	1.82304	0.068297	0.484868
YFR033C	443.367	0.254809	0.139591	1.8254	0.0679405	0.484868
YGR105W	169.755	-0.398357	0.218445	-1.8236	0.0682119	0.484868
YGR112W	61.0563	0.538047	0.295279	1.82216	0.0684302	0.484868
YGR147C	154.957	0.370301	0.202901	1.82503	0.067996	0.484868
YLR422W	79.1056	0.480658	0.263553	1.82376	0.0681883	0.484868
YOL159C	58.607	-0.548415	0.299848	-1.82897	0.0674034	0.484868
YOL062C	222.444	0.303749	0.16668	1.82235	0.0684026	0.484868
YOR124C	164.753	0.39578	0.216694	1.82644	0.0677836	0.484868
YBR023C	307.283	-0.293971	0.16166	-1.81845	0.0689955	0.485973
YBR084C-A	2976.92	-0.208577	0.114659	-1.81911	0.0688949	0.485973
YDR229W	57.6748	-0.529649	0.29145	-1.81729	0.0691731	0.485973
YGL036W	157.635	0.371805	0.204465	1.81843	0.0689977	0.485973
YIL158W	91.8402	-0.449179	0.246898	-1.81929	0.0688676	0.485973
YPR125W	173.3	0.361699	0.198978	1.81778	0.069098	0.485973
YFR034C	52.0854	-0.553908	0.304916	-1.81659	0.0692802	0.486038
YKL194C	93.9414	0.423905	0.233451	1.81582	0.0693982	0.486154
YKL069W	47.57	-0.626199	0.344974	-1.8152	0.0694925	0.486154
YDR503C	55.8936	-0.541025	0.298282	-1.8138	0.0697083	0.486977
YAL060W	244.834	0.299875	0.165467	1.81229	0.069941	0.487917
YMR086W	58.3056	-0.524414	0.289598	-1.81084	0.0701662	0.488802
YDL081C	3273.08	-0.209391	0.11575	-1.80899	0.0704523	0.489421
YJL054W	206.47	0.30854	0.170534	1.80925	0.0704115	0.489421
YJR007W	367.2	-0.260371	0.144104	-1.80683	0.0707889	0.490389
YMR261C	152.138	0.342797	0.18975	1.80657	0.0708292	0.490389
YNL136W	53.2356	0.550863	0.305092	1.80556	0.0709865	0.490389
YOR070C	46.9288	-0.58031	0.321394	-1.8056	0.0709805	0.490389
YEL026W	606.231	-0.260045	0.14418	-1.80361	0.0712924	0.491818
YOR150W	261.168	0.290791	0.161385	1.80184	0.0715705	0.493053
YCL034W	172.977	-0.351007	0.194993	-1.8001	0.0718453	0.49426
YJL088W	218.607	0.679575	0.377822	1.79867	0.0720716	0.495131
YOL009C	42.5449	0.613711	0.341368	1.7978	0.0722088	0.495388
YBR058C	130.968	0.365018	0.203172	1.7966	0.0723991	0.495419
YCL038C	93.9168	0.429599	0.239129	1.79651	0.0724128	0.495419
YDR434W	132.145	-0.370402	0.206515	-1.79359	0.0728789	0.495876
YGL037C	508.475	0.263921	0.147113	1.794	0.0728134	0.495876
YLR258W	94.6827	-0.472727	0.263505	-1.794	0.0728137	0.495876
YNL041C	92.7431	0.434553	0.242075	1.79511	0.0726358	0.495876
YER062C	283.063	0.283761	0.15858	1.78939	0.0735525	0.499775
YDL130W-A	128.091	0.381806	0.21349	1.7884	0.0737112	0.49988
YGL145W	81.4958	0.453342	0.253541	1.78804	0.0737693	0.49988
YNL190W	337.3	0.256958	0.143926	1.78535	0.074204	0.502141
YLR382C	114.579	0.386399	0.216732	1.78284	0.0746127	0.50217
YMR147W	28.4247	0.713648	0.399878	1.78466	0.0743158	0.50217
YOR334W	55.4876	0.520099	0.291626	1.78345	0.0745136	0.50217
YPL232W	288.027	-0.286487	0.160595	-1.78391	0.0744386	0.50217
YJL063C	259.425	0.280851	0.157595	1.78211	0.0747315	0.502288
YJL109C	251.017	0.297139	0.166858	1.78079	0.0749464	0.503052
YBR136W	46.7322	0.562196	0.317805	1.769	0.0768942	0.506178
YCR069W	94.8023	-0.412145	0.23262	-1.77175	0.0764361	0.506178
YDL063C	122.608	0.429884	0.242866	1.77004	0.0767202	0.506178
YDR190C	297.53	0.273445	0.153947	1.77622	0.075696	0.506178
YGL238W	255.963	0.313851	0.176906	1.77411	0.0760451	0.506178
YHR163W	307.827	-0.275105	0.155044	-1.77437	0.0760023	0.506178
YJL023C	31.1955	0.691766	0.390953	1.76944	0.0768212	0.506178
YLR327C	39.8125	0.631465	0.356182	1.77287	0.0762502	0.506178
YLR340W	6531.7	-0.199237	0.112645	-1.76872	0.0769408	0.506178
YML117W	135.422	-0.36245	0.204695	-1.77068	0.0766132	0.506178
YMR032W	72.86	0.476422	0.269183	1.76988	0.0767473	0.506178
YNL122C	99.9685	0.409457	0.231279	1.7704	0.0766604	0.506178
YOR147W	80.336	0.456509	0.257656	1.77178	0.0764312	0.506178
YOR327C	142.232	-0.35617	0.200727	-1.7744	0.0759972	0.506178
YPL149W	42.4094	-0.597245	0.336526	-1.77473	0.075942	0.506178
YIL128W	100.774	0.413278	0.233893	1.76695	0.0772359	0.507448
YDR109C	42.6658	0.596273	0.337858	1.76486	0.0775869	0.50795
YHR063C	193.473	0.308948	0.174992	1.76549	0.0774811	0.50795
YNL121C	366.189	-0.268029	0.151886	-1.76467	0.0776191	0.50795
YBR005W	71.1503	-0.468175	0.26556	-1.76297	0.0779053	0.508483
YKL129C	80.7533	0.450471	0.255463	1.76335	0.0778413	0.508483
YKR079C	117.311	0.374791	0.212699	1.76207	0.0780572	0.508806
YDR007W	25.5836	0.772572	0.439266	1.75878	0.0786147	0.511768
YJR055W	21.3646	-0.869531	0.495125	-1.75619	0.0790566	0.513972
YLR288C	37.1133	-0.631426	0.359748	-1.75519	0.0792272	0.514407
YGL174W	26.9438	-0.764472	0.436154	-1.75276	0.0796437	0.514614
YMR251W-A	1185.12	0.268228	0.15302	1.7529	0.0796197	0.514614
YMR266W	121.318	-0.374351	0.213673	-1.75198	0.0797771	0.514614
YNL147W	110.805	-0.38546	0.219974	-1.7523	0.0797222	0.514614
YOL013C	70.5967	-0.467884	0.266909	-1.75297	0.0796071	0.514614
YIL019W	46.7234	-0.591947	0.338355	-1.74949	0.080207	0.516716
YGR153W	34.0963	-0.653556	0.374073	-1.74713	0.0806142	0.518667
YAL033W	83.8323	-0.446779	0.255949	-1.74558	0.0808844	0.519732
YBR259W	53.6336	0.516673	0.296118	1.74482	0.0810159	0.519904
YHR072W	385.048	0.248502	0.1425	1.74387	0.0811815	0.520295
YIL017C	143.257	-0.372447	0.213722	-1.74267	0.0813913	0.520297
YOR356W	189.544	0.323708	0.185719	1.743	0.0813338	0.520297
YOR362C	458.43	-0.237131	0.136139	-1.74183	0.0815381	0.520565
YKR066C	198.208	0.328891	0.18901	1.74007	0.081846	0.52186
YDL171C	325.074	0.272191	0.156593	1.73821	0.0821736	0.522836
YMR116C	6970.22	0.174505	0.100415	1.73784	0.0822389	0.522836
YPL141C	110.094	0.392673	0.226011	1.73741	0.0823148	0.522836
YBR008C	56.701	-0.520622	0.300137	-1.73462	0.0828087	0.524137
YBR264C	52.584	-0.564213	0.325577	-1.73296	0.0831023	0.524137
YDR211W	262.381	0.275877	0.159037	1.73467	0.0827985	0.524137
YGL215W	303.213	0.268809	0.15514	1.73268	0.0831528	0.524137
YPL160W	571.71	0.231544	0.133629	1.73274	0.0831425	0.524137
YPR138C	155.53	-0.368075	0.212362	-1.73324	0.0830528	0.524137
YBR126W-A	71.7804	-0.492586	0.284501	-1.7314	0.0833802	0.524904
YGL237C	33.4846	-0.664602	0.384238	-1.72966	0.0836905	0.525324
YIL005W	111.357	0.384811	0.222505	1.72945	0.083729	0.525324
YKL016C	610.852	0.252143	0.145811	1.72925	0.0837641	0.525324
YLR202C	25.4648	0.734203	0.425095	1.72715	0.0841408	0.525695
YLR399C	133.059	-0.353466	0.204556	-1.72797	0.0839938	0.525695
YNL236W	110.932	0.394049	0.228137	1.72725	0.0841231	0.525695
YBL071C-B	335.929	0.331376	0.192004	1.72588	0.0843694	0.526461
YAR002W	142.372	-0.35273	0.204451	-1.72526	0.084481	0.52648
YIR021W	131.394	0.348867	0.202279	1.72468	0.0845845	0.52648
YDL146W	47.6651	0.54935	0.318664	1.72391	0.0847233	0.526663
YGR140W	62.0197	0.495875	0.28777	1.72316	0.0848593	0.526663
YGR244C	347.817	0.264212	0.153365	1.72276	0.0849319	0.526663
YJL171C	263.423	-0.269626	0.156853	-1.71898	0.0856186	0.528386
YLR044C	21196.3	0.152717	0.0888405	1.71901	0.0856131	0.528386
YMR088C	112.259	-0.371513	0.216056	-1.71952	0.0855192	0.528386
YOL086W-A	40.1012	-0.616177	0.358475	-1.71888	0.0856354	0.528386
YEL032W	148.123	0.328579	0.191302	1.7176	0.0858698	0.529175
YDR184C	69.4799	0.481373	0.280476	1.71627	0.0861123	0.529413
YDR436W	56.9093	-0.501516	0.292221	-1.71622	0.0861215	0.529413
YHR116W	58.3713	0.53408	0.311795	1.71292	0.0867273	0.531454
YJL051W	59.1371	0.481908	0.281379	1.71266	0.0867745	0.531454
YNL026W	113.809	0.364508	0.212826	1.7127	0.0867671	0.531454
YGL151W	101.982	0.435792	0.254913	1.70957	0.0873455	0.534292
YPR166C	221.384	0.293945	0.172019	1.70879	0.0874896	0.534515
YBL033C	82.28	-0.428949	0.25136	-1.70651	0.0879125	0.534573
YDR164C	96.8048	0.396668	0.232614	1.70527	0.0881448	0.534573
YML098W	78.5628	-0.439958	0.257864	-1.70616	0.0879774	0.534573
YML085C	329.335	0.253041	0.148354	1.70566	0.0880717	0.534573
YOL075C	39.0342	0.620695	0.363783	1.70622	0.0879667	0.534573
YPR055W	55.8642	0.501776	0.293774	1.70803	0.0876299	0.534573
YHR043C	173.964	0.339893	0.199962	1.69979	0.0891713	0.540139
YJR047C	148.871	-0.336591	0.198323	-1.69719	0.0896616	0.542448
YGR250C	147.827	0.331517	0.195529	1.69549	0.0899821	0.54256
YIL107C	110.324	0.393044	0.231836	1.69536	0.090008	0.54256
YPL015C	139.067	-0.338067	0.199288	-1.69638	0.0898148	0.54256
YJL136C	2485.32	-0.192961	0.113871	-1.69455	0.0901605	0.542821
YGL242C	141.682	0.345777	0.204202	1.69331	0.090397	0.543586
YLL051C	89.1898	0.403995	0.238679	1.69263	0.0905255	0.543701
YDR160W	102.76	0.831917	0.491774	1.69166	0.0907102	0.544152
YLR151C	27.1849	0.685554	0.406366	1.68704	0.0915964	0.548805
YDR354W	217.492	-0.291223	0.172769	-1.68563	0.091868	0.549108
YIL034C	214.371	0.295173	0.175107	1.68567	0.0918593	0.549108
YHR013C	150.341	-0.326421	0.194199	-1.68085	0.0927914	0.553223
YNL095C	30.4291	-0.682066	0.405909	-1.68034	0.0928906	0.553223
YOL001W	47.2126	-0.545303	0.324485	-1.68052	0.0928563	0.553223
YMR038C	173.925	-0.316612	0.188838	-1.67664	0.0936136	0.556861
YBR022W	49.4849	0.553857	0.330978	1.6734	0.0942493	0.559303
YNL262W	111.011	0.37842	0.226063	1.67396	0.0941386	0.559303
YCR038C	24.1257	-0.73919	0.442117	-1.67193	0.0945373	0.559674
YMR267W	165.898	0.309947	0.185335	1.67236	0.094454	0.559674
YBR281C	100.263	0.401398	0.240595	1.66835	0.0952454	0.559682
YDL145C	367.255	0.251229	0.150821	1.66575	0.0957632	0.559682
YDL076C	53.6746	-0.512837	0.307609	-1.66717	0.0954802	0.559682
YDR148C	327.149	0.245505	0.147391	1.66568	0.0957781	0.559682
YER120W	331.324	-0.296045	0.17769	-1.66607	0.0956989	0.559682
YGL241W	107.968	0.393452	0.236022	1.66701	0.0955121	0.559682
YIL049W	36.9273	0.584767	0.3509	1.66648	0.0956188	0.559682
YIL024C	22.9845	0.74126	0.444566	1.66738	0.0954391	0.559682
YLR029C	5100.92	-0.172162	0.103297	-1.66666	0.0955815	0.559682
YML127W	93.3177	-0.395514	0.237261	-1.667	0.0955144	0.559682
YMR189W	117.214	0.351978	0.210964	1.66842	0.0952315	0.559682
YBR007C	66.0653	-0.485369	0.291753	-1.66363	0.0961856	0.560744
YFR020W	30.4973	-0.661888	0.397766	-1.66401	0.0961099	0.560744
YDR216W	49.5598	0.551294	0.331583	1.66261	0.09639	0.561277
YNL096C	1326.3	-0.200571	0.120701	-1.66172	0.096569	0.561661
YBR029C	99.4196	-0.396774	0.239831	-1.65439	0.0980486	0.563615
YBR092C	532.766	0.212296	0.128814	1.64808	0.0993352	0.563615
YDL211C	27.3066	-0.704665	0.426437	-1.65245	0.098443	0.563615
YDL191W	2153.72	-0.210031	0.126963	-1.65428	0.0980715	0.563615
YDL120W	151.994	0.319825	0.192762	1.65918	0.0970805	0.563615
YDL082W	1979.21	-0.207001	0.125668	-1.6472	0.0995169	0.563615
YDL061C	1448.95	-0.198426	0.120456	-1.64729	0.0994983	0.563615
YDR245W	231.705	-0.296204	0.179511	-1.65006	0.0989314	0.563615
YGL023C	123.576	-0.348322	0.211461	-1.64722	0.0995126	0.563615
YGR149W	61.509	-0.473993	0.286752	-1.65297	0.0983368	0.563615
YGR171C	93.3406	0.389311	0.235364	1.65408	0.0981117	0.563615
YHL026C	40.1147	0.562371	0.341398	1.64726	0.0995052	0.563615
YJR014W	240.78	-0.269261	0.162575	-1.65623	0.0976754	0.563615
YKL085W	615.495	0.22955	0.138721	1.65476	0.0979727	0.563615
YKR021W	80.6679	0.404349	0.245009	1.65035	0.0988718	0.563615
YLR460C	25.9099	-0.739363	0.448266	-1.64939	0.0990687	0.563615
YML019W	100.739	-0.380871	0.230073	-1.65544	0.0978352	0.563615
YNL072W	62.5901	-0.464343	0.281235	-1.65108	0.0987216	0.563615
YOL054W	45.963	-0.558739	0.337037	-1.6578	0.097358	0.563615
YOR118W	89.9722	0.397475	0.240057	1.65575	0.0977719	0.563615
YOR171C	127.577	0.344879	0.209342	1.64745	0.0994664	0.563615
YOR227W	184.568	0.30743	0.186565	1.64785	0.0993836	0.563615
YOR361C	709.857	0.201483	0.122358	1.64666	0.0996283	0.563615
YPR021C	96.1001	0.39195	0.237241	1.65212	0.0985111	0.563615
YDR447C	2567	-0.198989	0.120928	-1.64552	0.0998629	0.563719
YER093C	60.5063	0.464265	0.282206	1.64513	0.099944	0.563719
YFR037C	239.659	-0.273613	0.166348	-1.64483	0.100006	0.563719
YKL167C	119.253	0.369264	0.224563	1.64437	0.100101	0.563719
YPL010W	371.422	-0.2422	0.147374	-1.64344	0.100292	0.564158
YGL106W	339.59	-0.242868	0.148212	-1.63865	0.101286	0.567599
YMR219W	92.0428	0.410843	0.250647	1.63913	0.101186	0.567599
YOL096C	63.9335	0.444892	0.271559	1.63829	0.101361	0.567599
YPL072W	68.7758	0.436928	0.266503	1.63949	0.101112	0.567599
YKR069W	30.5656	-0.663522	0.405197	-1.63753	0.10152	0.56785
YLR398C	126.15	0.343821	0.21025	1.6353	0.101987	0.56827
YNL325C	53.4059	0.495666	0.303163	1.63498	0.102053	0.56827
YNL306W	417.858	0.234611	0.143469	1.63528	0.101991	0.56827
YPR163C	648.381	-0.202019	0.123438	-1.6366	0.101714	0.56827
YIL147C	140.63	0.351908	0.215571	1.63244	0.102586	0.570599
YCR097W	173.351	0.303755	0.186279	1.63065	0.102965	0.570788
YDL083C	3192.69	-0.199327	0.122217	-1.63092	0.102907	0.570788
YKL205W	147.294	0.365127	0.223853	1.6311	0.102869	0.570788
YGL252C	186.569	0.313189	0.192527	1.62673	0.103795	0.573471
YGL143C	102.418	0.371056	0.228029	1.62723	0.103689	0.573471
YJL180C	210.533	0.275514	0.169364	1.62676	0.103789	0.573471
YNL184C	26.5822	0.706923	0.435189	1.6244	0.104289	0.575562
YKR067W	72.1466	0.434525	0.267602	1.62377	0.104424	0.575667
YAR007C	175.323	-0.300516	0.185417	-1.62076	0.10507	0.575771
YDL185W	849.606	0.184744	0.113897	1.62202	0.1048	0.575771
YDR247W	43.885	1.33078	0.820934	1.62105	0.105007	0.575771
YEL002C	329.258	-0.248789	0.153532	-1.62044	0.105139	0.575771
YER110C	308.292	0.285709	0.176265	1.62091	0.105037	0.575771
YLR139C	54.8781	0.495387	0.305582	1.62113	0.10499	0.575771
YBR262C	121.457	0.345863	0.213604	1.61918	0.105409	0.575981
YCR037C	59.6212	-0.467396	0.288575	-1.61967	0.105303	0.575981
YML030W	151.704	0.308582	0.190833	1.61703	0.105872	0.577239
YPR089W	104.188	0.365786	0.226206	1.61705	0.105868	0.577239
YBR171W	197.419	-0.288034	0.178659	-1.6122	0.106919	0.578887
YDR300C	150.111	0.329732	0.204298	1.61398	0.106532	0.578887
YDR443C	56.9559	0.470898	0.291888	1.61328	0.106683	0.578887
YGL011C	429.114	-0.227712	0.141319	-1.61134	0.107106	0.578887
YJL140W	186.12	-0.307987	0.190872	-1.61358	0.106618	0.578887
YNL097C	58.0688	-0.475937	0.295329	-1.61155	0.107059	0.578887
YOR221C	99.9011	0.388477	0.240883	1.61272	0.106805	0.578887
YPL116W	61.2512	-0.453677	0.281235	-1.61316	0.10671	0.578887
YCR093W	166.761	0.306686	0.190486	1.61002	0.107393	0.579178
YPR155C	62.5592	0.457543	0.284116	1.61041	0.107309	0.579178
YCL001W	136.951	-0.320146	0.199265	-1.60663	0.108135	0.582542
YGL127C	52.7867	-0.500205	0.311509	-1.60575	0.108329	0.582839
YML008C	877.749	0.197574	0.123075	1.60532	0.108424	0.582839
YKL089W	41.0867	-0.571283	0.356344	-1.60318	0.108895	0.584737
YLR438C-A	145.389	-0.336611	0.210071	-1.60237	0.109074	0.585064
YBL091C	306.557	-0.238099	0.149092	-1.59699	0.110268	0.589688
YDR357C	144.595	0.327971	0.205482	1.5961	0.110465	0.589688
YDR468C	78.8059	-0.401269	0.25145	-1.59582	0.110529	0.589688
YGR210C	201.683	-0.31589	0.19792	-1.59605	0.110478	0.589688
YKL218C	67.9906	-0.438783	0.274873	-1.59631	0.110419	0.589688
YEL024W	380.994	0.236499	0.148283	1.59491	0.110732	0.590133
YMR152W	135.284	0.321207	0.201637	1.59299	0.111162	0.591792
YKL143W	119.847	-0.348348	0.219068	-1.59014	0.111803	0.594569
YCR024C	73.784	0.420353	0.264875	1.58699	0.112516	0.594622
YDL140C	240.598	0.282036	0.177822	1.58606	0.112725	0.594622
YDL053C	151.269	0.304756	0.192091	1.58652	0.112622	0.594622
YDR143C	90.2504	0.396045	0.249684	1.58618	0.112698	0.594622
YEL017W	59.4848	-0.462575	0.291737	-1.58559	0.112832	0.594622
YHR007C	1315.41	0.182836	0.115158	1.58769	0.112356	0.594622
YML125C	201.716	-0.29619	0.186832	-1.58533	0.112891	0.594622
YMR286W	117.346	0.332376	0.209384	1.5874	0.112422	0.594622
YOL093W	123.4	-0.337234	0.212255	-1.58881	0.112102	0.594622
YDL007W	430.872	0.232707	0.147038	1.58263	0.113507	0.597233
YNL087W	121.878	-0.336436	0.212725	-1.58156	0.113751	0.597883
YER077C	122.471	0.348178	0.220384	1.57987	0.114137	0.598611
YJL094C	59.2698	-0.480107	0.304087	-1.57885	0.114371	0.598611
YKL104C	737.627	0.209245	0.132522	1.57894	0.114349	0.598611
YLR231C	54.4269	0.476277	0.301633	1.579	0.114337	0.598611
YJL061W	84.8501	0.39138	0.248537	1.57474	0.115317	0.602925
YBR024W	67.8087	0.434529	0.276385	1.57219	0.115907	0.604103
YHR193C	1621.34	-0.180281	0.114642	-1.57256	0.11582	0.604103
YOR335C	499.235	-0.206862	0.13157	-1.57226	0.115891	0.604103
YFR038W	105.255	0.349089	0.222177	1.57122	0.116132	0.60464
YER168C	118.381	0.334516	0.212985	1.57061	0.116274	0.604749
YLR052W	93.7506	-0.38163	0.243555	-1.56691	0.117135	0.608585
YOL060C	85.2804	0.385084	0.245854	1.56631	0.117275	0.60868
YER087C-B	232.117	-0.274707	0.175447	-1.56575	0.117406	0.608722
YDR448W	40.0921	-0.571371	0.365332	-1.56398	0.117823	0.609684
YLR303W	422.662	-0.249675	0.159647	-1.56392	0.117837	0.609684
YGR263C	45.9721	0.502611	0.321581	1.56294	0.118067	0.610236
YBR002C	81.6514	-0.389884	0.249656	-1.56168	0.118362	0.61068
YNL152W	50.3677	-0.485587	0.310968	-1.56153	0.118398	0.61068
YLR197W	800.037	-0.205798	0.13186	-1.56073	0.118588	0.611021
YGR182C	338.32	0.268417	0.172106	1.5596	0.118853	0.611482
YHR100C	57.4113	-0.464843	0.298109	-1.55931	0.118923	0.611482
YLR195C	172.292	0.290808	0.186572	1.55869	0.119069	0.611601
YKL156W	829.269	-0.196839	0.12636	-1.55776	0.11929	0.612103
YDL070W	167.542	-0.299839	0.192632	-1.55654	0.119581	0.612959
YOR230W	515.991	-0.253393	0.162848	-1.55601	0.119706	0.612967
YPR036W	775.391	0.225038	0.144715	1.55504	0.119936	0.613513
YBR290W	80.8175	0.401492	0.258393	1.5538	0.120232	0.61383
YCL027W	24.0518	-0.702477	0.452242	-1.55332	0.120347	0.61383
YGR024C	135.14	-0.317956	0.20505	-1.55063	0.120992	0.61383
YIL076W	392.417	-0.233275	0.150265	-1.55243	0.12056	0.61383
YLR193C	72.8963	0.398921	0.256844	1.55317	0.120384	0.61383
YNL241C	313.407	-0.23968	0.154455	-1.55178	0.120716	0.61383
YOR336W	66.892	0.41456	0.267435	1.55013	0.12111	0.61383
YPL181W	100.284	0.373607	0.240779	1.55166	0.120744	0.61383
YPR180W	101.353	0.350296	0.225956	1.55029	0.121073	0.61383
YLR023C	79.6598	0.409779	0.264573	1.54883	0.121423	0.614789
YHR115C	114.805	-0.341766	0.22089	-1.54722	0.12181	0.616119
YCL002C	59.4565	-0.453219	0.293385	-1.54479	0.122397	0.616276
YDR043C	25.1689	-0.674133	0.435963	-1.54631	0.12203	0.616276
YMR166C	92.2151	0.391006	0.252985	1.54557	0.122208	0.616276
YMR214W	151.872	-0.301894	0.195456	-1.54457	0.122451	0.616276
YPR157W	21.9055	0.71954	0.465865	1.54453	0.122461	0.616276
YBR291C	84.7714	0.382118	0.248309	1.53888	0.123834	0.618608
YJL084C	61.647	0.468875	0.304523	1.53971	0.123632	0.618608
YJR098C	38.4696	0.565664	0.367463	1.53938	0.123712	0.618608
YNL295W	77.0842	0.387273	0.251347	1.54079	0.123368	0.618608
YOL128C	30.0283	-0.629556	0.409039	-1.53911	0.123777	0.618608
YOR207C	211.545	0.280396	0.182174	1.53916	0.123765	0.618608
YPL254W	77.8531	-0.392233	0.254438	-1.54157	0.123178	0.618608
YPL208W	127.849	0.312777	0.203297	1.53852	0.123921	0.618608
YAL026C	114.854	0.37747	0.245825	1.53552	0.124656	0.619785
YBR296C	67.2232	-0.930571	0.605955	-1.53571	0.124609	0.619785
YGR231C	395.485	0.228442	0.148727	1.53598	0.124543	0.619785
YJL157C	233.544	-0.263736	0.171618	-1.53676	0.124353	0.619785
YNR003C	130.838	0.310378	0.202236	1.53474	0.124849	0.620124
YMR203W	509.29	0.198561	0.129431	1.53411	0.125003	0.620271
YBR026C	153.358	0.290521	0.189829	1.53044	0.125909	0.621075
YDL184C	3715.33	-0.182918	0.119522	-1.53041	0.125916	0.621075
YJL117W	397.74	-0.214971	0.140401	-1.53112	0.125741	0.621075
YKL052C	60.5552	-0.448364	0.292859	-1.53099	0.125773	0.621075
YMR136W	52.1568	-0.463429	0.302491	-1.53204	0.125512	0.621075
YMR154C	21.4835	0.753277	0.491656	1.53212	0.125493	0.621075
YDL107W	41.3911	0.518694	0.339314	1.52865	0.12635	0.6226
YOL112W	156.879	-0.300501	0.196981	-1.52553	0.127126	0.62563
YPR141C	28.202	-0.621645	0.407591	-1.52517	0.127217	0.62563
YBR126C	236.29	0.254714	0.167351	1.52203	0.128	0.626858
YDL178W	225.231	0.259444	0.170676	1.5201	0.128487	0.626858
YDR395W	192.077	0.263097	0.172789	1.52265	0.127846	0.626858
YHR006W	75.5405	-0.40747	0.267881	-1.52108	0.128239	0.626858
YJR021C	31.4641	-0.600454	0.394196	-1.52324	0.127699	0.626858
YKL135C	120.558	0.332172	0.218291	1.52169	0.128086	0.626858
YKR044W	66.004	-0.416132	0.27375	-1.52012	0.128481	0.626858
YLR086W	59.3565	0.460404	0.302635	1.52131	0.128181	0.626858
YOR301W	62.5939	-0.450071	0.29617	-1.51964	0.128602	0.626858
YGR174C	92.9672	0.358685	0.236247	1.51826	0.128948	0.62784
YIR024C	34.1696	0.557834	0.368127	1.51533	0.129689	0.62784
YLL015W	135.371	0.338797	0.223534	1.51564	0.129611	0.62784
YLR247C	93.1295	0.35599	0.234828	1.51596	0.12953	0.62784
YMR244C-A	46.5773	0.476785	0.314193	1.51749	0.129143	0.62784
YOL145C	114.288	0.354023	0.233406	1.51677	0.129325	0.62784
YPL215W	189.193	0.27252	0.179694	1.51658	0.129374	0.62784
YDR298C	623.451	0.198897	0.13132	1.5146	0.129875	0.627891
YNR021W	309.307	0.25052	0.165437	1.51429	0.129952	0.627891
YBR201W	62.6451	-0.430725	0.285158	-1.51048	0.130921	0.628294
YDR090C	46.5385	-0.483906	0.320128	-1.5116	0.130635	0.628294
YDR127W	391.994	0.237562	0.157222	1.51099	0.13079	0.628294
YEL017C-A	366.695	0.234633	0.155311	1.51073	0.130858	0.628294
YKL004W	153.337	-0.289556	0.191329	-1.51339	0.130181	0.628294
YLR083C	209.666	-0.276861	0.183012	-1.5128	0.13033	0.628294
YLR248W	321.191	0.220312	0.145752	1.51156	0.130647	0.628294
YBR057C	68.0368	-0.430896	0.2854	-1.5098	0.131094	0.628519
YER022W	80.6917	0.372304	0.246992	1.50735	0.13172	0.630389
YPL032C	114.206	-0.355274	0.235705	-1.50728	0.131738	0.630389
YDR003W	69.4046	-0.407352	0.270494	-1.50596	0.132078	0.631408
YLR072W	68.7689	0.406841	0.270476	1.50417	0.132539	0.6322
YMR178W	150.9	0.316984	0.210711	1.50435	0.132491	0.6322
YOR151C	343.095	0.22183	0.14751	1.50383	0.132626	0.6322
YLR426W	60.2162	-0.439539	0.292579	-1.50229	0.133022	0.633481
YBR195C	46.4134	0.498223	0.331831	1.50143	0.133243	0.633926
YDR312W	111.08	0.322658	0.21498	1.50088	0.133387	0.634003
YER102W	5182.91	-0.173232	0.115529	-1.49947	0.133751	0.634438
YLR412W	94.5491	-0.366775	0.244705	-1.49885	0.133913	0.634438
YMR043W	107.632	-0.32962	0.219959	-1.49855	0.133989	0.634438
YOR375C	1508.38	0.168828	0.112584	1.49957	0.133727	0.634438
YGR191W	151.842	0.285354	0.190591	1.49721	0.13434	0.634886
YOL077W-A	373.422	0.230329	0.153808	1.49751	0.134261	0.634886
YLR383W	63.7073	0.443962	0.296766	1.496	0.134654	0.635161
YPR081C	37.4351	0.521963	0.348856	1.49621	0.134598	0.635161
YMR097C	84.4487	0.378539	0.253145	1.49534	0.134825	0.635366
YDR500C	2334.57	-0.170081	0.113794	-1.49465	0.135007	0.635621
YDL014W	865.189	-0.174837	0.117066	-1.49349	0.135308	0.63565
YLR115W	78.3036	0.37235	0.249589	1.49185	0.135738	0.63565
YML043C	78.2017	0.373632	0.250341	1.49249	0.13557	0.63565
YOL068C	156.315	-0.285406	0.191331	-1.49169	0.135781	0.63565
YOR175C	105.796	-0.332035	0.222279	-1.49378	0.135234	0.63565
YOR285W	320.087	0.241921	0.162167	1.4918	0.135752	0.63565
YDR013W	43.0315	-0.515797	0.34606	-1.49048	0.136097	0.636529
YBR187W	280.781	-0.232684	0.156236	-1.48931	0.136405	0.63677
YBR253W	87.2228	-0.369105	0.247826	-1.48937	0.13639	0.63677
YDL066W	491.447	0.19494	0.131103	1.48692	0.137036	0.637093
YIR039C	52.527	0.447565	0.301062	1.48662	0.137115	0.637093
YNL208W	584.939	-0.218428	0.146806	-1.48787	0.136785	0.637093
YOR116C	187.048	0.266014	0.178889	1.48703	0.137006	0.637093
YPL218W	479.477	-0.204967	0.137858	-1.48681	0.137066	0.637093
YEL020W-A	354.769	0.223722	0.150654	1.48501	0.137542	0.638479
YDR028C	276.232	0.246369	0.166493	1.47975	0.138939	0.640192
YDR424C	99.8731	-0.341931	0.230963	-1.48046	0.138751	0.640192
YER178W	858.353	0.184461	0.12457	1.48079	0.138664	0.640192
YGL020C	118.419	-0.313733	0.21163	-1.48246	0.138218	0.640192
YGR229C	260.534	0.260501	0.176045	1.47974	0.138942	0.640192
YHR028C	205.033	-0.264933	0.178662	-1.48288	0.138107	0.640192
YKL039W	240.317	0.24607	0.166218	1.4804	0.138766	0.640192
YNL177C	250.584	0.242317	0.1636	1.48115	0.138566	0.640192
YHL021C	90.4026	0.364633	0.246914	1.47676	0.13974	0.642317
YKR057W	2288.78	-0.175334	0.118726	-1.4768	0.139729	0.642317
YPL075W	120.601	0.306139	0.207331	1.47657	0.139792	0.642317
YMR282C	99.8439	0.345513	0.234249	1.47498	0.140218	0.643679
YDL237W	141.996	0.298559	0.202617	1.47352	0.140611	0.643701
YNL075W	102.008	-0.365202	0.247833	-1.47358	0.140596	0.643701
YOR330C	81.4443	-0.388385	0.2635	-1.47395	0.140496	0.643701
YLR254C	49.1844	0.475033	0.322991	1.47073	0.141364	0.646552
YOR048C	186.97	0.271155	0.184638	1.46857	0.141949	0.648628
YMR110C	119.69	0.307604	0.209534	1.46804	0.142093	0.648692
YCL025C	307.778	-0.250522	0.170854	-1.46629	0.14257	0.6499
YLR448W	1455.52	-0.167653	0.114393	-1.46559	0.142761	0.6499
YMR068W	29.894	-0.589331	0.401986	-1.46605	0.142635	0.6499
YMR304W	61.7478	0.409809	0.279705	1.46515	0.142881	0.6499
YER088C-A	24.6879	-0.637182	0.435199	-1.46412	0.143162	0.650582
YBL085W	99.7073	-0.360762	0.246492	-1.46358	0.143307	0.650647
YCR087C-A	129.883	-0.324352	0.221816	-1.46226	0.143671	0.650751
YDR166C	73.5551	0.38457	0.263099	1.46169	0.143825	0.650751
YDR333C	128.809	0.296	0.20252	1.46159	0.143854	0.650751
YLL045C	4554.89	-0.150624	0.102988	-1.46254	0.143594	0.650751
YBR089C-A	59.41	-0.426513	0.292054	-1.46039	0.144182	0.651508
YER167W	101.701	-0.338327	0.231727	-1.46002	0.144284	0.651508
YMR231W	62.4274	0.411215	0.28193	1.45857	0.144683	0.652715
YIL090W	105.872	0.319087	0.218858	1.45797	0.14485	0.652875
YJR139C	680.67	0.178044	0.122175	1.45729	0.145037	0.653128
YDR419W	50.5806	0.472109	0.324203	1.45622	0.145333	0.653721
YLR321C	48.6428	-0.461579	0.317049	-1.45586	0.145432	0.653721
YBR288C	143.974	0.28665	0.197495	1.45143	0.14666	0.654556
YEL037C	243.591	-0.233532	0.160817	-1.45217	0.146456	0.654556
YGR270W	145.498	0.299911	0.206176	1.45464	0.145769	0.654556
YJL101C	90.5421	-0.35314	0.243541	-1.45002	0.147052	0.654556
YJR064W	522.249	-0.203585	0.140171	-1.4524	0.146391	0.654556
YKL154W	117.664	-0.309291	0.213379	-1.44949	0.147199	0.654556
YLR007W	104.432	0.321623	0.221472	1.4522	0.146445	0.654556
YLR152C	69.7216	-0.390891	0.269291	-1.45156	0.146625	0.654556
YMR242C	2579.74	-0.185715	0.127885	-1.4522	0.146446	0.654556
YOL142W	108.996	-0.319157	0.220018	-1.45059	0.146893	0.654556
YOL120C	4883.34	-0.18641	0.128453	-1.4512	0.146725	0.654556
YOR109W	186.169	0.265386	0.183064	1.44969	0.147145	0.654556
YDR324C	220.425	0.243517	0.168304	1.44689	0.147928	0.654971
YEL034W	4910.04	-0.136232	0.0942219	-1.44586	0.148216	0.654971
YFL037W	531.409	0.184018	0.127244	1.44617	0.148128	0.654971
YGR278W	45.2975	0.46007	0.318181	1.44594	0.148195	0.654971
YOR165W	210.099	0.244337	0.168673	1.44858	0.147454	0.654971
YPL206C	92.1742	0.365543	0.252627	1.44697	0.147906	0.654971
YPR066W	21.9912	0.665907	0.460427	1.44628	0.148099	0.654971
YDR073W	49.6021	-0.463812	0.321003	-1.44488	0.148491	0.655365
YDR286C	41.2425	0.481605	0.33349	1.44414	0.148701	0.655365
YKL166C	87.4196	-0.347119	0.240298	-1.44453	0.148589	0.655365
YFL016C	318.291	0.21853	0.151616	1.44134	0.149487	0.656214
YFR040W	126.055	0.309495	0.214713	1.44144	0.149461	0.656214
YGL031C	2851.68	-0.170486	0.118243	-1.44183	0.149351	0.656214
YKL091C	53.1762	0.461233	0.319639	1.44298	0.149026	0.656214
YPR184W	81.7188	0.394944	0.274055	1.44111	0.149554	0.656214
YEL071W	577.07	0.191803	0.133545	1.43624	0.150933	0.66168
YPL183C	148.809	0.279979	0.195058	1.43536	0.151185	0.662201
YNL007C	493.684	-0.195667	0.136404	-1.43447	0.151439	0.662731
YCR084C	239.687	-0.230803	0.161085	-1.4328	0.151914	0.66305
YDL075W	3751.69	-0.157084	0.10966	-1.43247	0.152011	0.66305
YMR228W	78.8301	0.364111	0.254207	1.43234	0.152046	0.66305
YNL287W	382.277	0.202803	0.141539	1.43284	0.151903	0.66305
YFR015C	68.4517	0.41768	0.29179	1.43144	0.152305	0.663153
YJL050W	233.274	-0.251301	0.175572	-1.43133	0.152337	0.663153
YAL001C	60.5216	-0.409753	0.28659	-1.42975	0.152788	0.663955
YMR119W	102.885	0.327472	0.229003	1.42999	0.15272	0.663955
YBR191W-A	266.172	-0.239175	0.167427	-1.42853	0.153138	0.664383
YDL154W	29.3624	-0.598876	0.419605	-1.42724	0.153511	0.664383
YDR519W	204.202	-0.25082	0.175893	-1.42598	0.153873	0.664383
YGL030W	4530.69	-0.169088	0.118499	-1.42691	0.153605	0.664383
YHR203C	3708.63	-0.144518	0.101332	-1.42618	0.153816	0.664383
YLL022C	90.8151	-0.344222	0.241011	-1.42824	0.153222	0.664383
YLR009W	215.158	-0.242468	0.169883	-1.42726	0.153506	0.664383
YMR093W	142.985	0.290578	0.203815	1.42569	0.153957	0.664383
YEL022W	155.315	0.278054	0.195106	1.42515	0.154115	0.664485
YER050C	150.479	0.289025	0.202878	1.42463	0.154266	0.664559
YBL024W	247.551	-0.237696	0.16722	-1.42146	0.155184	0.667809
YFL028C	108.888	0.310344	0.218383	1.4211	0.155289	0.667809
YMR096W	25.2806	-0.625125	0.440189	-1.42013	0.15557	0.66844
YLR127C	41.9663	0.489335	0.344787	1.41924	0.155829	0.668684
YPL255W	36.9816	-0.513419	0.361815	-1.41901	0.155896	0.668684
YPL050C	245.323	-0.227129	0.160257	-1.41727	0.156403	0.670278
YKL009W	334.364	-0.203771	0.144143	-1.41367	0.157458	0.674219
YGL029W	60.9977	-0.40153	0.284418	-1.41176	0.158021	0.674651
YKL105C	74.8558	-0.445565	0.315671	-1.41148	0.158102	0.674651
YML116W	56.0294	-0.438996	0.31083	-1.41234	0.157851	0.674651
YPR132W	4180.65	-0.146979	0.104046	-1.41263	0.157764	0.674651
YBR205W	182.477	-0.261302	0.185258	-1.41048	0.158398	0.674753
YER019C-A	407.049	-0.217973	0.154515	-1.41069	0.158336	0.674753
YMR308C	379.704	0.212365	0.150642	1.40973	0.15862	0.675119
YNL115C	98.9176	0.327571	0.232782	1.4072	0.159369	0.677727
YAL039C	269.581	0.222273	0.158145	1.4055	0.159873	0.678668
YDR138W	49.8214	0.50211	0.357424	1.4048	0.16008	0.678668
YDR435C	112.389	0.304225	0.21646	1.40546	0.159886	0.678668
YHR051W	440.724	0.186228	0.132605	1.40438	0.160206	0.678668
YNL317W	69.5497	0.37218	0.265057	1.40415	0.160273	0.678668
YNL151C	122.017	-0.292645	0.208571	-1.4031	0.160588	0.679084
YPL082C	98.1493	-0.361155	0.257433	-1.40291	0.160645	0.679084
YGR207C	156.179	0.278796	0.199043	1.40068	0.16131	0.680914
YMR246W	340.67	0.202766	0.144777	1.40054	0.161352	0.680914
YCR024C-B	429.773	-0.221165	0.158284	-1.39727	0.162333	0.6842
YJL177W	1823.07	-0.165523	0.118522	-1.39657	0.162544	0.6842
YJR062C	88.312	-0.337441	0.241558	-1.39693	0.162434	0.6842
YBR049C	74.056	-0.364652	0.261258	-1.39575	0.162789	0.684413
YGL220W	145.096	-0.286493	0.2053	-1.39548	0.16287	0.684413
YPL079W	3083	-0.164593	0.117992	-1.39495	0.163031	0.68451
YMR290W-A	57.5501	0.46937	0.33659	1.39448	0.163172	0.684521
YPL040C	90.9206	0.334517	0.240091	1.39329	0.163532	0.685452
YPR018W	64.1567	-0.393319	0.282459	-1.39248	0.163777	0.685901
YKL015W	133.463	0.277967	0.19981	1.39116	0.164178	0.687002
YOR015W	52.8683	0.431732	0.310475	1.39055	0.164361	0.687189
YBR056W	159.834	0.262473	0.189039	1.38846	0.164997	0.68812
YBR080C	188.572	0.252236	0.181691	1.38827	0.165055	0.68812
YDR192C	51.171	0.417183	0.300565	1.388	0.165138	0.68812
YHR165C	159.705	0.265506	0.191265	1.38815	0.165091	0.68812
YAL059W	96.7357	-0.329163	0.238177	-1.38201	0.166968	0.688955
YBR183W	121.992	0.293239	0.212352	1.38091	0.167307	0.688955
YDL235C	162.687	-0.258602	0.187808	-1.37695	0.168528	0.688955
YDR378C	161.804	-0.280495	0.202405	-1.38581	0.165804	0.688955
YDR421W	52.6367	-0.415338	0.300753	-1.38099	0.167281	0.688955
YDR452W	261.419	0.221826	0.160512	1.38199	0.166974	0.688955
YEL001C	320.077	-0.211159	0.153339	-1.37707	0.16849	0.688955
YER107C	146.965	0.269265	0.194406	1.38507	0.166032	0.688955
YGR078C	99.1347	-0.332923	0.241692	-1.37747	0.168367	0.688955
YGR143W	101.473	0.329637	0.238689	1.38103	0.16727	0.688955
YIL111W	91.2915	0.384114	0.277584	1.38377	0.166428	0.688955
YJL212C	92.6114	0.346986	0.251424	1.38009	0.16756	0.688955
YJR074W	82.0484	-0.356265	0.257559	-1.38324	0.166592	0.688955
YLR133W	48.5275	-0.440062	0.318277	-1.38264	0.166775	0.688955
YML007W	196.084	-0.248851	0.180257	-1.38053	0.167422	0.688955
YNL307C	328.129	-0.202954	0.147325	-1.37759	0.168329	0.688955
YNL201C	78.7295	0.353767	0.256434	1.37956	0.167722	0.688955
YNL045W	157.908	0.266562	0.192278	1.38633	0.165645	0.688955
YOL127W	6064.73	-0.156785	0.113278	-1.38408	0.166335	0.688955
YPR029C	137.541	0.297279	0.215571	1.37903	0.167884	0.688955
YPR049C	45.3374	0.52492	0.378743	1.38595	0.165761	0.688955
YPR147C	102.531	0.311998	0.225225	1.38527	0.165969	0.688955
YPR185W	76.3855	0.346808	0.251683	1.37796	0.168216	0.688955
YFL044C	67.4073	-0.374517	0.272231	-1.37574	0.168903	0.68992
YBR200W	95.348	0.326791	0.237769	1.3744	0.169317	0.690807
YBR203W	67.5963	0.367022	0.2674	1.37256	0.16989	0.690807
YBR233W-A	29.7379	-0.585135	0.425878	-1.37395	0.169457	0.690807
YGR169C-A	59.6608	-0.394017	0.286932	-1.37321	0.169688	0.690807
YKL126W	308.441	0.210192	0.153148	1.37248	0.169915	0.690807
YKR092C	232.133	-0.244951	0.17849	-1.37235	0.169955	0.690807
YAL017W	108.86	0.315689	0.230541	1.36934	0.170894	0.690918
YBL022C	349.139	0.226988	0.165817	1.36891	0.171027	0.690918
YBR044C	131.767	0.27492	0.20087	1.36865	0.171109	0.690918
YFR030W	76.7239	-0.380199	0.277931	-1.36796	0.171324	0.690918
YGL091C	92.3327	-0.323504	0.235942	-1.37112	0.170339	0.690918
YGR005C	147.431	-0.266604	0.194741	-1.36902	0.170993	0.690918
YIL075C	582.672	0.189236	0.13835	1.3678	0.171373	0.690918
YMR217W	678.624	-0.168945	0.123458	-1.36844	0.171175	0.690918
YOR275C	75.2071	0.349004	0.255005	1.36862	0.17112	0.690918
YPL108W	31.2114	0.558603	0.407577	1.37055	0.170516	0.690918
YBR096W	229.926	0.222773	0.163161	1.36536	0.172141	0.691208
YBR231C	61.2182	-0.412065	0.301633	-1.36611	0.171903	0.691208
YDR142C	38.9653	0.474796	0.34755	1.36612	0.1719	0.691208
YEL048C	26.8283	-0.568432	0.415923	-1.36668	0.171727	0.691208
YLL060C	27.5444	-0.578762	0.423758	-1.36578	0.172007	0.691208
YDR383C	21.0855	-0.676337	0.49556	-1.36479	0.172319	0.691362
YBR017C	175.654	0.258478	0.189845	1.36152	0.173349	0.692142
YDR121W	73.586	-0.363966	0.267316	-1.36156	0.173337	0.692142
YLR301W	271.387	-0.234847	0.172446	-1.36186	0.173243	0.692142
YOL012C	76.995	-0.364669	0.267562	-1.36293	0.172904	0.692142
YPR094W	43.7833	-0.471026	0.345629	-1.36281	0.172943	0.692142
YPR127W	75.1543	-0.390501	0.286708	-1.36202	0.173193	0.692142
YGR088W	23.2461	-0.626519	0.461004	-1.35903	0.174137	0.693094
YGR199W	85.8378	0.339907	0.250082	1.35918	0.174089	0.693094
YOR086C	201.754	0.246188	0.181003	1.36013	0.173788	0.693094
YOR276W	371.132	-0.197898	0.14562	-1.359	0.174146	0.693094
YJL165C	106.555	-0.305428	0.224857	-1.35832	0.174362	0.6934
YLR016C	38.4875	-0.48456	0.356929	-1.35758	0.174597	0.693781
YKL172W	333.372	-0.224946	0.165771	-1.35696	0.174793	0.694
YAR028W	52.006	0.414844	0.306418	1.35385	0.175784	0.696269
YER059W	48.2472	-0.445865	0.329316	-1.35392	0.175763	0.696269
YLR185W	1945.85	-0.170341	0.125785	-1.35422	0.175666	0.696269
YER063W	137.374	-0.281121	0.207737	-1.35326	0.175974	0.696465
YAR008W	49.995	-0.418098	0.309771	-1.3497	0.177112	0.697464
YFR031C-A	4180.88	-0.157401	0.116585	-1.35011	0.176982	0.697464
YGL062W	156.163	-0.306639	0.227242	-1.3494	0.17721	0.697464
YJL210W	51.5113	-0.412675	0.30575	-1.34971	0.177108	0.697464
YLR305C	133.927	0.279948	0.207319	1.35032	0.176913	0.697464
YMR061W	123.911	0.30734	0.227678	1.34989	0.177051	0.697464
YPR128C	109.667	-0.297389	0.220139	-1.35092	0.176722	0.697464
YBR181C	2889.41	-0.140661	0.104338	-1.34813	0.177616	0.697613
YDR183C-A	22.8227	0.632076	0.468911	1.34797	0.177669	0.697613
YGL104C	65.9375	0.361721	0.268281	1.34829	0.177566	0.697613
YER074W	3370.36	-0.157752	0.117081	-1.34738	0.177858	0.697804
YMR205C	795.362	0.164129	0.121991	1.34541	0.178492	0.69974
YGR092W	210.535	0.233084	0.173355	1.34454	0.178772	0.699832
YGR198W	97.8525	0.32026	0.23826	1.34416	0.178896	0.699832
YJL154C	160.551	0.271549	0.202041	1.34403	0.178938	0.699832
YJL143W	323.015	0.195744	0.145779	1.34274	0.179355	0.700909
YKR054C	63.0366	0.378533	0.282169	1.34151	0.179755	0.701922
YBR275C	74.7984	0.351187	0.262417	1.33828	0.180806	0.704461
YCR048W	71.3448	-0.363693	0.27198	-1.3372	0.181156	0.704461
YDR085C	137.524	0.275253	0.205862	1.33708	0.181198	0.704461
YJL039C	140.007	0.292075	0.218168	1.33876	0.180648	0.704461
YOR087W	82.7961	0.329631	0.246336	1.33813	0.180853	0.704461
YPL106C	1369.15	-0.148294	0.110924	-1.3369	0.181256	0.704461
YCL057C-A	312.433	0.225414	0.169003	1.33378	0.182275	0.705006
YDL174C	108.47	-0.307715	0.23081	-1.3332	0.182468	0.705006
YDR047W	245.628	0.218234	0.163823	1.33213	0.182816	0.705006
YER169W	72.7698	0.374087	0.280585	1.33324	0.182453	0.705006
YHR143W-A	253.087	-0.217141	0.162982	-1.33231	0.18276	0.705006
YKR098C	65.7082	0.363682	0.27257	1.33427	0.182114	0.705006
YMR104C	86.4564	-0.321848	0.241526	-1.33256	0.182677	0.705006
YMR145C	1427.95	0.175304	0.131547	1.33263	0.182652	0.705006
YNL322C	210.083	-0.228676	0.171618	-1.33248	0.182704	0.705006
YOR286W	292.98	0.213678	0.160205	1.33378	0.182277	0.705006
YLR328W	73.5135	-0.367416	0.275961	-1.33141	0.183056	0.705382
YER083C	159.095	-0.253982	0.190866	-1.33068	0.183293	0.705625
YER112W	101.697	-0.31766	0.238779	-1.33035	0.183403	0.705625
YMR224C	54.4145	0.393767	0.296305	1.32892	0.183873	0.706888
YDR425W	33.1279	0.490454	0.369213	1.32838	0.184054	0.707033
YPL117C	352.352	-0.191164	0.143979	-1.32772	0.18427	0.707316
YBR001C	63.6615	0.364393	0.275094	1.32461	0.185299	0.710719
YCR032W	64.6554	0.363783	0.274804	1.32379	0.185572	0.711217
YER017C	168.132	-0.249639	0.188655	-1.32325	0.185751	0.711263
YLR220W	127.955	0.270328	0.204346	1.32289	0.185871	0.711263
YGR026W	157.271	-0.251054	0.189892	-1.32209	0.186139	0.711743
YIR042C	34.7258	-0.495625	0.375275	-1.3207	0.186602	0.712963
YDL035C	111.816	0.28518	0.216044	1.32001	0.186832	0.713292
YBR189W	5224.23	-0.135447	0.102674	-1.3192	0.187103	0.713701
YGR227W	63.1579	-0.376807	0.285713	-1.31883	0.187226	0.713701
YHR168W	52.2503	0.392078	0.297568	1.31761	0.187634	0.71379
YIL053W	1480.86	0.147622	0.112086	1.31704	0.187824	0.71379
YJL184W	66.904	-0.361865	0.274616	-1.31771	0.1876	0.71379
YLR144C	51.0496	-0.439283	0.333484	-1.31725	0.187754	0.71379
YDL134C	265.705	0.204631	0.155457	1.31632	0.188067	0.71411
YDR515W	72.459	0.342318	0.260133	1.31593	0.188196	0.71411
YBR015C	294.388	-0.207802	0.158216	-1.3134	0.189047	0.715606
YCL008C	59.9923	-0.393221	0.299542	-1.31274	0.189271	0.715606
YDL194W	35.2966	0.475191	0.362184	1.31201	0.189515	0.715606
YDL054C	50.477	0.402389	0.306522	1.31276	0.189265	0.715606
YDR035W	583.89	-0.196859	0.150005	-1.31235	0.189401	0.715606
YGL223C	64.5731	-0.361768	0.276153	-1.31003	0.190186	0.715606
YGL064C	74.9713	0.350321	0.266651	1.31378	0.188919	0.715606
YHR001W	111.211	-0.295427	0.22535	-1.31097	0.189868	0.715606
YJL071W	57.1356	0.385484	0.2942	1.31028	0.190101	0.715606
YKL151C	97.7395	0.314669	0.240273	1.30964	0.190319	0.715606
YNL191W	72.5501	0.348984	0.266336	1.31032	0.190089	0.715606
YPR041W	592.02	-0.163589	0.124871	-1.31006	0.190174	0.715606
YDR289C	62.9811	0.373349	0.285202	1.30907	0.190511	0.715785
YLL014W	128.679	-0.27232	0.20824	-1.30772	0.190969	0.716421
YMR236W	168.447	-0.250101	0.191228	-1.30787	0.190918	0.716421
YBR004C	66.5819	-0.358481	0.275125	-1.30297	0.192583	0.717435
YBR191W	3062.34	-0.150586	0.116102	-1.29701	0.194626	0.717435
YDL095W	357.653	-0.19843	0.152312	-1.30279	0.192648	0.717435
YDR302W	74.4408	-0.360713	0.276966	-1.30237	0.192789	0.717435
YFL047W	114.52	0.292003	0.224939	1.29815	0.194237	0.717435
YGL194C-A	24.5256	-0.589554	0.454483	-1.2972	0.194563	0.717435
YGL188C	100.973	0.297604	0.228139	1.30449	0.192068	0.717435
YGL098W	37.6521	-0.459531	0.352649	-1.30308	0.192547	0.717435
YGL017W	59.2614	0.398649	0.306211	1.30188	0.192958	0.717435
YGL004C	47.3622	0.406464	0.312072	1.30247	0.192756	0.717435
YHR175W	84.1676	-0.33979	0.261639	-1.2987	0.194047	0.717435
YJL225C	101.489	0.289695	0.222341	1.30293	0.192599	0.717435
YKL207W	259.981	-0.215236	0.165977	-1.29678	0.194705	0.717435
YKR050W	49.3072	-0.449006	0.345414	-1.29991	0.193633	0.717435
YLR196W	246.399	-0.233105	0.178459	-1.30621	0.191482	0.717435
YMR237W	182.557	0.228607	0.176235	1.29717	0.194572	0.717435
YNL271C	119.295	0.329883	0.253996	1.29877	0.194022	0.717435
YNR019W	119.857	-0.294711	0.226483	-1.30125	0.193172	0.717435
YOL110W	37.093	-0.46035	0.354598	-1.29823	0.194209	0.717435
YOL011W	96.7542	-0.30762	0.236853	-1.29878	0.194018	0.717435
YOR065W	535.676	0.171332	0.131286	1.30502	0.191885	0.717435
YOR182C	1934.59	-0.156873	0.120594	-1.30083	0.193316	0.717435
YPL214C	83.6752	0.319584	0.244852	1.30521	0.19182	0.717435
YPL153C	42.3771	-0.449769	0.346026	-1.29981	0.193665	0.717435
YDL006W	63.0271	-0.363302	0.280252	-1.29634	0.194858	0.717464
YPL233W	26.2886	-0.584659	0.451423	-1.29514	0.19527	0.71845
YDR074W	162.774	0.23885	0.184516	1.29447	0.195505	0.71878
YDL198C	394.888	-0.199321	0.154083	-1.2936	0.195804	0.718818
YLR455W	54.1872	-0.386917	0.299007	-1.294	0.195664	0.718818
YAL038W	10775.8	0.120081	0.0931211	1.28952	0.197219	0.720283
YER021W	371.049	0.181838	0.140969	1.28992	0.19708	0.720283
YGR155W	1026.93	0.153547	0.118965	1.29069	0.196811	0.720283
YHR087W	32.7119	0.502001	0.388932	1.29072	0.196802	0.720283
YNL268W	283.532	0.219471	0.169941	1.29145	0.196548	0.720283
YNL260C	36.1717	-0.471372	0.365455	-1.28982	0.197112	0.720283
YPL124W	21.4082	-0.611671	0.474282	-1.28968	0.197162	0.720283
YBL089W	43.6599	-0.462262	0.359596	-1.2855	0.198617	0.720306
YBR133C	153.279	0.250893	0.194834	1.28772	0.197843	0.720306
YBR221C	646.18	0.156446	0.121563	1.28695	0.198111	0.720306
YDR198C	48.1395	0.428577	0.333544	1.28492	0.19882	0.720306
YDR254W	34.9959	-0.474776	0.369484	-1.28497	0.198803	0.720306
YGR085C	2320.73	-0.138749	0.107919	-1.28568	0.198555	0.720306
YGR111W	106.807	0.281829	0.219159	1.28595	0.198459	0.720306
YKL006W	2229.41	-0.161894	0.125742	-1.2875	0.197919	0.720306
YMR049C	214.568	-0.219648	0.170821	-1.28584	0.198499	0.720306
YNL138W-A	22.5893	-0.592131	0.460005	-1.28723	0.198016	0.720306
YNL063W	45.6741	-0.416403	0.323349	-1.28778	0.197821	0.720306
YMR126C	28.0083	-0.528048	0.411598	-1.28292	0.19952	0.721788
YPL126W	224.617	0.236709	0.184503	1.28295	0.199509	0.721788
YBL051C	122.469	0.265587	0.207526	1.27978	0.200623	0.723292
YFL017W-A	45.5643	-0.42198	0.329461	-1.28082	0.200257	0.723292
YJL072C	44.0534	-0.419676	0.327986	-1.27955	0.200703	0.723292
YKR080W	96.6836	0.296991	0.232305	1.27845	0.201091	0.723292
YLR060W	661.115	0.160398	0.125346	1.27964	0.20067	0.723292
YOR126C	61.9971	0.366471	0.286659	1.27842	0.201101	0.723292
YPL172C	122.257	0.273638	0.213742	1.28022	0.200467	0.723292
YPR164W	47.5311	0.421719	0.329872	1.27843	0.201097	0.723292
YPR111W	34.7291	0.521206	0.407915	1.27773	0.201343	0.723642
YMR319C	109.44	-0.299487	0.234526	-1.27699	0.201605	0.72406
YJL097W	153.982	-0.256506	0.201203	-1.27486	0.202358	0.726236
YBL037W	94.2091	0.322484	0.253356	1.27285	0.203071	0.726592
YDR111C	72.0558	-0.332012	0.261494	-1.26968	0.2042	0.726592
YDR428C	78.2808	0.319339	0.251441	1.27004	0.204071	0.726592
YDR441C	112.216	-0.304333	0.239454	-1.27095	0.203747	0.726592
YKL038W	65.5172	-0.351887	0.276781	-1.27135	0.203603	0.726592
YLR056W	1042.38	0.149515	0.117762	1.26964	0.204212	0.726592
YMR287C	70.7252	0.353865	0.278156	1.27218	0.203308	0.726592
YNL309W	43.9763	-0.42823	0.337127	-1.27023	0.204002	0.726592
YOL130W	166.472	-0.234712	0.184597	-1.27148	0.203558	0.726592
YOL040C	4253.12	-0.146062	0.115017	-1.26992	0.204112	0.726592
YOR181W	66.8746	-0.355229	0.278873	-1.2738	0.202733	0.726592
YPL014W	31.4811	0.486465	0.381988	1.27351	0.202838	0.726592
YOL087C	100.587	0.298052	0.234849	1.26912	0.204397	0.726729
YLR361C-A	47.5392	0.420791	0.33229	1.26634	0.205392	0.729743
YDL013W	61.394	0.356544	0.28172	1.2656	0.205657	0.730162
YKL062W	151.605	0.239661	0.189472	1.26489	0.20591	0.730539
YER051W	50.0229	0.390357	0.308905	1.26368	0.206346	0.731092
YKL060C	19366.6	0.136746	0.108216	1.26364	0.20636	0.731092
YDL073W	96.6005	0.288367	0.228456	1.26224	0.206861	0.731922
YHR089C	557.285	-0.17352	0.137523	-1.26176	0.207036	0.731922
YLR372W	525.757	-0.160634	0.127291	-1.26195	0.206966	0.731922
YFR016C	142.408	0.263862	0.209573	1.25905	0.208013	0.73485
YDL169C	21.9665	0.564906	0.449912	1.25559	0.209263	0.734872
YDR072C	137.49	-0.255344	0.203057	-1.2575	0.208574	0.734872
YDR464W	115.206	-0.276205	0.220134	-1.25471	0.209582	0.734872
YER149C	74.3722	0.340686	0.271769	1.25358	0.209994	0.734872
YER171W	113.498	0.270569	0.215657	1.25463	0.209614	0.734872
YFR024C-A	196.303	0.222457	0.177237	1.25514	0.209429	0.734872
YGR137W	42.1767	-0.4277	0.340385	-1.25652	0.208928	0.734872
YKL204W	134.667	0.252097	0.20079	1.25552	0.209289	0.734872
YKL117W	680.141	-0.171204	0.1365	-1.25425	0.209752	0.734872
YLR045C	100.715	0.293654	0.233803	1.25599	0.209119	0.734872
YMR177W	51.0547	0.394074	0.314425	1.25332	0.21009	0.734872
YMR274C	38.121	-0.445903	0.354687	-1.25717	0.208691	0.734872
YOR125C	95.6584	0.306528	0.243804	1.25727	0.208655	0.734872
YPL274W	188.077	-0.232852	0.185674	-1.25409	0.209808	0.734872
YLR228C	44.0159	-0.413769	0.330617	-1.25151	0.21075	0.73615
YPL078C	760.583	0.151392	0.120968	1.2515	0.210752	0.73615
YBL071W-A	37.3945	-0.448096	0.358822	-1.2488	0.211738	0.738798
YDR031W	35.4069	0.454244	0.363799	1.24861	0.211808	0.738798
YDR390C	107.218	0.281541	0.225751	1.24713	0.212351	0.739135
YJR083C	41.0055	-0.425056	0.340767	-1.24735	0.212269	0.739135
YLR367W	906.031	-0.169424	0.13584	-1.24724	0.212311	0.739135
YNL244C	959.863	-0.163493	0.131218	-1.24597	0.212776	0.740098
YHR011W	55.5308	0.37127	0.298133	1.24532	0.213015	0.740411
YNR011C	64.819	0.34232	0.275082	1.24443	0.213341	0.741024
YDR356W	54.9511	-0.377804	0.303907	-1.24315	0.213811	0.742137
YCR005C	145.981	0.239369	0.192938	1.24066	0.214733	0.74313
YDR373W	186.568	-0.225268	0.181616	-1.24035	0.214845	0.74313
YER008C	114.395	-0.275913	0.222238	-1.24152	0.214414	0.74313
YER060W	62.0651	-0.358112	0.288708	-1.2404	0.214829	0.74313
YPR171W	50.8449	-0.385506	0.310663	-1.24091	0.214638	0.74313
YDL133W	71.1896	-0.326218	0.26315	-1.23967	0.215099	0.743301
YGL095C	109.335	0.278288	0.224533	1.23941	0.215194	0.743301
YGL082W	88.8752	-0.300774	0.242799	-1.23878	0.215427	0.743589
YGR027C	4144.96	-0.164586	0.132921	-1.23823	0.215631	0.743776
YOR103C	122.807	-0.259031	0.209351	-1.2373	0.215974	0.744444
YDL215C	113.004	0.263364	0.212983	1.23655	0.216255	0.744893
YBR101C	197.991	-0.217658	0.176369	-1.23411	0.217163	0.745786
YBR148W	38.7119	-0.448379	0.363403	-1.23384	0.217264	0.745786
YLR065C	158.613	-0.232343	0.18821	-1.23449	0.217021	0.745786
YNL265C	79.5567	-0.308363	0.249687	-1.235	0.21683	0.745786
YOL108C	24.188	-0.5394	0.436877	-1.23467	0.216952	0.745786
YOL107W	24.2054	-0.538588	0.436937	-1.23264	0.217709	0.746796
YOL097C	420.32	0.170262	0.138248	1.23157	0.218111	0.747366
YOR358W	32.1441	0.46324	0.376192	1.23139	0.218176	0.747366
YNR061C	51.9286	-0.377345	0.306945	-1.22936	0.218938	0.749461
YLR167W	10825.5	-0.14419	0.117383	-1.22838	0.219305	0.749683
YPR070W	54.442	0.367869	0.299392	1.22872	0.219176	0.749683
YBR238C	77.0733	0.31673	0.259074	1.22255	0.2215	0.7501
YCL024W	97.9702	-0.288661	0.235398	-1.22627	0.220097	0.7501
YDL046W	358.713	0.172941	0.141466	1.22249	0.221522	0.7501
YDR075W	48.8472	-0.385049	0.314682	-1.22361	0.221099	0.7501
YGL189C	3287.07	-0.145018	0.118624	-1.2225	0.221517	0.7501
YGR135W	460.056	-0.16343	0.133692	-1.22244	0.221542	0.7501
YJR060W	103.388	-0.286563	0.234197	-1.2236	0.221103	0.7501
YLR129W	211.286	0.251745	0.205847	1.22297	0.221341	0.7501
YML060W	49.7451	-0.387871	0.316645	-1.22494	0.220598	0.7501
YMR127C	23.3533	0.540728	0.44074	1.22686	0.219874	0.7501
YNL257C	108.813	-0.2965	0.241725	-1.2266	0.219974	0.7501
YOL030W	381.889	0.183198	0.149844	1.22259	0.221485	0.7501
YOL018C	71.0464	0.335384	0.273912	1.22442	0.220792	0.7501
YPR011C	76.3732	0.315557	0.257573	1.22511	0.220532	0.7501
YJL104W	220.077	0.205159	0.167954	1.22152	0.221891	0.750771
YBL081W	54.5266	-0.371537	0.304571	-1.21987	0.222514	0.751618
YJL016W	76.4147	0.320331	0.262626	1.21972	0.222569	0.751618
YKL168C	40.1185	-0.432319	0.35446	-1.21966	0.222595	0.751618
YOR162C	35.2608	-0.449697	0.369179	-1.2181	0.223185	0.753099
YDR036C	117.936	0.257061	0.211298	1.21658	0.223763	0.754534
YHR128W	289.59	-0.197783	0.162884	-1.21426	0.22465	0.757013
YFR055W	190.643	0.231335	0.190725	1.21293	0.225158	0.757696
YLR158C	203.505	-0.228738	0.188534	-1.21325	0.225036	0.757696
YPL139C	60.7739	-0.350162	0.288802	-1.21246	0.225336	0.757781
YHR075C	38.8054	0.419698	0.346423	1.21152	0.225697	0.758483
YBL092W	4997.09	-0.140149	0.116444	-1.20358	0.228753	0.758724
YBR282W	176.368	0.245073	0.204451	1.19869	0.23065	0.758724
YCR028C-A	282.661	-0.199245	0.16531	-1.20528	0.228095	0.758724
YCR033W	87.9201	-0.305226	0.252435	-1.20913	0.226615	0.758724
YCR086W	28.7283	-0.489046	0.406713	-1.20244	0.229194	0.758724
YCR106W	30.9634	0.459618	0.381739	1.20401	0.228586	0.758724
YDL231C	79.9649	-0.311509	0.259883	-1.19865	0.230664	0.758724
YDR204W	56.5135	0.344137	0.287815	1.19569	0.231818	0.758724
YDR341C	522.65	0.156371	0.129562	1.20692	0.227464	0.758724
YEL033W	1398.72	-0.127379	0.106519	-1.19583	0.231763	0.758724
YER013W	76.2513	0.325397	0.271856	1.19695	0.231327	0.758724
YER183C	84.3203	-0.29312	0.244211	-1.20027	0.230034	0.758724
YFL017C	95.5365	-0.275945	0.230965	-1.19475	0.232185	0.758724
YGL113W	41.0806	0.406388	0.339496	1.19703	0.231294	0.758724
YGR166W	97.7665	0.272854	0.226754	1.2033	0.22886	0.758724
YHL040C	69.6265	0.328525	0.271902	1.20825	0.226952	0.758724
YHR009C	148.458	0.235806	0.196335	1.20104	0.229737	0.758724
YHR080C	66.9976	0.330749	0.277016	1.19397	0.23249	0.758724
YHR164C	70.5199	0.322284	0.269891	1.19413	0.232428	0.758724
YHR181W	108.516	-0.26914	0.225191	-1.19517	0.232022	0.758724
YIL143C	104.133	0.283193	0.235292	1.20358	0.228751	0.758724
YIL131C	51.6099	-0.38122	0.315689	-1.20758	0.227209	0.758724
YIR017C	21.7921	-0.572302	0.477607	-1.19827	0.230812	0.758724
YJL155C	87.1345	0.30867	0.25636	1.20405	0.228571	0.758724
YJL073W	89.7371	0.281168	0.235071	1.1961	0.231658	0.758724
YJR145C	4717.55	-0.123934	0.102827	-1.20528	0.228097	0.758724
YKL132C	23.6315	-0.538912	0.445126	-1.2107	0.226012	0.758724
YKL058W	103.819	-0.274458	0.229542	-1.19568	0.231823	0.758724
YKL045W	100.029	-0.276347	0.229689	-1.20314	0.228924	0.758724
YLR017W	219.658	-0.202824	0.168067	-1.20681	0.227507	0.758724
YLR069C	261.966	0.19036	0.159139	1.19619	0.231621	0.758724
YLR262C	32.4688	-0.453454	0.379075	-1.19621	0.231614	0.758724
YLR389C	179.54	0.21906	0.182949	1.19739	0.231156	0.758724
YLR435W	132.519	-0.251113	0.209621	-1.19794	0.230941	0.758724
YMR002W	409.531	-0.180725	0.151147	-1.19569	0.231818	0.758724
YMR079W	256.196	-0.200396	0.167826	-1.19407	0.23245	0.758724
YMR186W	3495.84	-0.133462	0.111729	-1.19451	0.232277	0.758724
YMR240C	45.4855	-0.396686	0.327819	-1.21007	0.22625	0.758724
YMR258C	93.1669	0.275253	0.230223	1.1956	0.231854	0.758724
YNL272C	92.8486	0.288871	0.239442	1.20643	0.227651	0.758724
YNL049C	120.541	0.248804	0.207733	1.19771	0.231029	0.758724
YOR329C	122.854	0.255815	0.212295	1.205	0.228203	0.758724
YPL101W	112.805	-0.264334	0.220239	-1.20022	0.230055	0.758724
YPR148C	331.711	0.173141	0.144715	1.19642	0.231532	0.758724
YMR252C	31.1893	-0.46234	0.387521	-1.19307	0.232843	0.759376
YFR044C	545.655	0.160436	0.13459	1.19204	0.233245	0.76019
YKL033W	54.1319	0.353397	0.296658	1.19126	0.233552	0.760193
YOR084W	49.062	-0.380068	0.319009	-1.1914	0.233496	0.760193
YJL186W	128.776	-0.260929	0.219121	-1.1908	0.233733	0.760282
YGR214W	2964.44	-0.128125	0.107638	-1.19034	0.233913	0.760372
YER079W	31.2381	0.507525	0.426809	1.18912	0.234394	0.760441
YER151C	96.9889	-0.27467	0.230942	-1.18935	0.234303	0.760441
YOR310C	524.551	-0.174694	0.146838	-1.1897	0.234163	0.760441
YBR177C	148.116	-0.239418	0.201617	-1.18749	0.235035	0.761312
YDR239C	58.1814	0.33861	0.285339	1.1867	0.235347	0.761312
YDR307W	49.8964	0.368197	0.310324	1.18649	0.235429	0.761312
YER155C	141.928	-0.253012	0.213142	-1.18706	0.235203	0.761312
YOL055C	58.8927	0.341164	0.287525	1.18656	0.235403	0.761312
YGL053W	27.1121	-0.507921	0.428452	-1.18548	0.235828	0.761612
YNL245C	23.4544	-0.547708	0.461872	-1.18584	0.235684	0.761612
YDR086C	499.25	-0.152343	0.128621	-1.18443	0.236241	0.76245
YCR059C	175.136	-0.212817	0.179957	-1.1826	0.236967	0.763429
YHR079C	56.5428	0.344313	0.291043	1.18303	0.236797	0.763429
YML108W	71.0614	-0.332332	0.281041	-1.1825	0.237006	0.763429
YNL302C	3648.84	-0.130813	0.110776	-1.18088	0.23765	0.765009
YHR171W	29.5229	-0.474309	0.402467	-1.17851	0.238595	0.767347
YML081C-A	228.177	0.199092	0.168968	1.17828	0.238685	0.767347
YDR450W	3510.12	-0.13528	0.114857	-1.17781	0.238871	0.767448
YGR179C	38.185	-0.453385	0.385436	-1.17629	0.239479	0.767779
YIL122W	31.2294	0.454506	0.386483	1.17601	0.239593	0.767779
YKL010C	126.361	0.246335	0.209328	1.17679	0.239279	0.767779
YNL181W	132.229	0.249244	0.211923	1.1761	0.239553	0.767779
YHR155W	67.2678	0.314298	0.267787	1.17369	0.240521	0.76778
YHR202W	34.5993	0.438236	0.372992	1.17492	0.240026	0.76778
YKL027W	109.918	0.259556	0.220908	1.17495	0.240015	0.76778
YPL167C	37.2764	0.412074	0.351042	1.17386	0.240452	0.76778
YPL103C	62.2299	0.331108	0.281891	1.1746	0.240156	0.76778
YPL067C	41.544	-0.425486	0.362333	-1.1743	0.240276	0.76778
YDR171W	74.0505	0.318817	0.271901	1.17255	0.240977	0.767825
YHL028W	21.4992	-0.562234	0.479834	-1.17172	0.241307	0.767825
YMR202W	1187.22	-0.145884	0.1244	-1.1727	0.240915	0.767825
YNL193W	71.4049	0.305976	0.261112	1.17182	0.241269	0.767825
YOR198C	487.649	0.167495	0.142912	1.17201	0.241191	0.767825
YEL055C	192.784	0.217399	0.185994	1.16885	0.242464	0.769042
YGL179C	37.4466	-0.415374	0.35523	-1.16931	0.242279	0.769042
YGR280C	105.963	-0.259889	0.222321	-1.16898	0.24241	0.769042
YHR103W	135.629	-0.234199	0.200255	-1.16951	0.2422	0.769042
YLR216C	532.97	-0.159008	0.135982	-1.16933	0.242272	0.769042
YGR124W	1182.48	-0.139332	0.11933	-1.16762	0.24296	0.769632
YLR174W	23.0719	0.527396	0.451608	1.16782	0.24288	0.769632
YLR362W	55.222	0.342626	0.293691	1.16662	0.243364	0.770419
YAR035W	21.4196	-0.541979	0.464768	-1.16613	0.243563	0.770557
YDR012W	2878.15	-0.134568	0.115641	-1.16367	0.244559	0.773217
YPL105C	257.558	-0.18221	0.156686	-1.1629	0.244871	0.773712
YDL029W	401.278	0.1582	0.13625	1.1611	0.2456	0.774368
YFL024C	47.0595	0.370452	0.319121	1.16085	0.245702	0.774368
YML026C	3216.38	-0.126319	0.108733	-1.16173	0.245346	0.774368
YOL137W	69.0603	0.323184	0.278393	1.16089	0.245686	0.774368
YDR283C	120.963	0.2519	0.217348	1.15897	0.246466	0.775791
YDR480W	35.46	-0.444384	0.383383	-1.15911	0.246411	0.775791
YBR269C	84.2474	0.296948	0.256389	1.15819	0.246786	0.776306
YGR281W	133.125	0.232323	0.200755	1.15725	0.247172	0.776536
YMR062C	250.762	-0.236723	0.20455	-1.15729	0.247155	0.776536
YOR386W	28.8429	-0.467358	0.404409	-1.15566	0.247822	0.778085
YML002W	32.8265	-0.489373	0.423732	-1.15491	0.248127	0.778429
YNL298W	99.4489	0.264149	0.228775	1.15462	0.248245	0.778429
YFR004W	238.27	-0.192855	0.167149	-1.15379	0.248586	0.779007
YLL006W	31.1151	-0.476809	0.413597	-1.15283	0.248978	0.779744
YHL033C	1624.08	-0.119299	0.103615	-1.15136	0.249583	0.780065
YJR082C	55.6888	0.348933	0.302877	1.15206	0.249296	0.780065
YML079W	224.085	0.189462	0.164596	1.15108	0.249701	0.780065
YMR302C	146.082	0.225739	0.196115	1.15106	0.249709	0.780065
YDR236C	68.7201	-0.321021	0.279372	-1.14908	0.250522	0.781268
YDR268W	55.3213	0.343801	0.299224	1.14898	0.250566	0.781268
YOR028C	30.3049	-0.470175	0.409123	-1.14923	0.250463	0.781268
YGR038W	113.944	-0.253325	0.220901	-1.14678	0.251472	0.781771
YIL001W	30.2312	-0.446879	0.389715	-1.14668	0.251514	0.781771
YKR049C	60.7867	0.328594	0.286402	1.14732	0.251251	0.781771
YMR029C	90.6068	0.269538	0.234994	1.147	0.251381	0.781771
YMR129W	128.644	-0.234045	0.20407	-1.14688	0.25143	0.781771
YBR192W	117.882	0.247554	0.216055	1.14579	0.251881	0.781837
YHR071W	338.238	-0.205554	0.179564	-1.14474	0.252315	0.781837
YMR099C	330.179	0.177605	0.155126	1.1449	0.252249	0.781837
YNL274C	76.978	0.287061	0.250768	1.14473	0.252322	0.781837
YPL267W	39.2011	-0.398192	0.347795	-1.1449	0.252249	0.781837
YCR095C	61.4876	0.316556	0.276802	1.14362	0.252781	0.782771
YDR276C	463.106	-0.154631	0.135324	-1.14267	0.253175	0.7835
YEL053C	90.7232	0.272942	0.239148	1.14131	0.253742	0.783522
YEL020C	36.3333	0.40965	0.358895	1.14142	0.253695	0.783522
YJL162C	32.6014	0.432501	0.378976	1.14123	0.253772	0.783522
YKL188C	28.3298	0.454596	0.39837	1.14114	0.253812	0.783522
YPL241C	50.4752	-0.367537	0.322197	-1.14072	0.253986	0.783571
YBR166C	151.367	0.221971	0.194657	1.14032	0.254154	0.783603
YAR003W	67.9262	-0.312316	0.274154	-1.1392	0.254621	0.784554
YPL058C	147.375	0.239329	0.210181	1.13868	0.254835	0.784729
YMR315W	323.902	-0.179447	0.157692	-1.13796	0.255138	0.785173
YDR381C-A	79.2032	0.285409	0.251211	1.13613	0.255902	0.785329
YGL093W	64.2033	-0.312614	0.275062	-1.13652	0.255738	0.785329
YGR076C	75.7916	0.285143	0.251436	1.13406	0.25677	0.785329
YHL024W	39.4543	0.401997	0.354371	1.13439	0.256629	0.785329
YJR089W	57.6735	0.349322	0.30785	1.13472	0.256494	0.785329
YJR134C	91.8571	0.268751	0.23666	1.1356	0.256124	0.785329
YKR024C	107.915	0.27076	0.238141	1.13698	0.255549	0.785329
YNL104C	605.111	-0.156328	0.1378	-1.13446	0.256603	0.785329
YOR226C	29.6521	-0.452272	0.398761	-1.13419	0.256714	0.785329
YPL037C	1673.7	-0.138203	0.121724	-1.13537	0.256219	0.785329
YHR062C	94.9138	-0.263849	0.232917	-1.1328	0.257297	0.786458
YMR290C	193.699	-0.195973	0.173143	-1.13186	0.257694	0.787187
YDL193W	111.089	-0.271653	0.240387	-1.13007	0.258448	0.787253
YDL170W	57.9808	-0.335337	0.296709	-1.13019	0.258397	0.787253
YGR010W	40.0235	-0.390137	0.345384	-1.12957	0.258656	0.787253
YHL030W	132.28	0.289667	0.256147	1.13086	0.258113	0.787253
YIL105C	92.0844	-0.285766	0.252992	-1.12955	0.258667	0.787253
YIR008C	70.6306	-0.307396	0.271901	-1.13054	0.258248	0.787253
YDL112W	135.531	0.241005	0.213511	1.12877	0.258995	0.787769
YDR305C	83.8254	0.280682	0.248954	1.12744	0.259555	0.787926
YFR025C	135.448	0.226075	0.200712	1.12637	0.26001	0.787926
YJL098W	88.3648	-0.274686	0.243944	-1.12602	0.260157	0.787926
YKL124W	21.9319	0.529139	0.469336	1.12742	0.259565	0.787926
YLL012W	103.681	-0.26468	0.23492	-1.12668	0.259876	0.787926
YLR116W	38.9116	-0.396284	0.351528	-1.12732	0.259607	0.787926
YPL129W	171.015	-0.209989	0.186334	-1.12695	0.259764	0.787926
YLR313C	30.7479	-0.45367	0.403034	-1.12564	0.260319	0.787937
YBR112C	124.354	-0.23734	0.211227	-1.12362	0.261172	0.788717
YGL233W	139.247	0.225183	0.200407	1.12363	0.261169	0.788717
YKL149C	41.3128	-0.388953	0.346048	-1.12399	0.261019	0.788717
YKR037C	45.1655	0.364716	0.324724	1.12316	0.261371	0.788717
YMR289W	120.126	0.234312	0.208607	1.12323	0.261341	0.788717
YDL138W	46.795	-0.362645	0.323385	-1.1214	0.262117	0.790487
YGR048W	120.996	-0.245509	0.219267	-1.11968	0.26285	0.790926
YIL068C	87.4725	0.284367	0.254013	1.1195	0.262927	0.790926
YKL063C	82.2679	-0.289133	0.25827	-1.1195	0.262927	0.790926
YNR030W	93.6791	-0.2785	0.248527	-1.1206	0.262457	0.790926
YOR091W	192.276	-0.19781	0.176744	-1.11919	0.263058	0.790926
YAL042W	407.733	0.155447	0.139176	1.11691	0.264033	0.792676
YIL096C	61.1607	0.316366	0.283256	1.11689	0.264042	0.792676
YOL042W	77.2299	0.290696	0.260315	1.11671	0.264119	0.792676
YGL163C	70.2526	0.308212	0.276493	1.11472	0.264972	0.794453
YNR044W	37.7981	-0.41586	0.37311	-1.11458	0.265031	0.794453
YLR420W	250.12	-0.193682	0.173928	-1.11357	0.265464	0.79527
YJR124C	66.9675	-0.303682	0.27287	-1.11292	0.265743	0.795626
YLR024C	46.079	0.367073	0.330199	1.11167	0.26628	0.796275
YMR194W	1347.73	-0.158361	0.142421	-1.11192	0.266172	0.796275
YLR223C	138.958	0.257846	0.232185	1.11052	0.266775	0.796807
YLR241W	126.176	0.25042	0.225499	1.11051	0.266779	0.796807
YDR517W	151.252	0.215863	0.194608	1.10922	0.267334	0.797506
YNL219C	110.719	-0.243848	0.219835	-1.10923	0.267329	0.797506
YER146W	165.914	-0.218616	0.197256	-1.10829	0.267737	0.798229
YOR022C	36.467	0.417722	0.377513	1.10651	0.268506	0.800041
YER076C	27.0195	-0.458402	0.414489	-1.10595	0.26875	0.800287
YJL196C	91.677	-0.277343	0.250986	-1.10502	0.269153	0.801008
YGL043W	173.687	-0.205252	0.185977	-1.10364	0.269748	0.802298
YML022W	408.698	-0.159245	0.144451	-1.10241	0.270282	0.803406
YGR062C	68.773	0.291465	0.264531	1.10182	0.27054	0.803691
YNL108C	80.1923	-0.278927	0.253248	-1.1014	0.270722	0.803752
YFR017C	25.007	0.466386	0.424031	1.09989	0.271382	0.804222
YKL193C	71.7533	0.302308	0.274848	1.09991	0.271371	0.804222
YMR270C	64.0273	-0.303544	0.276001	-1.09979	0.271423	0.804222
YNL299W	75.1679	0.292271	0.265809	1.09955	0.271528	0.804222
YAL022C	150.546	0.22365	0.20371	1.09788	0.272255	0.804715
YCR075C	33.2258	-0.417892	0.380643	-1.09786	0.272266	0.804715
YKL025C	101.265	0.253104	0.23058	1.09768	0.272343	0.804715
YMR259C	72.627	0.306185	0.278682	1.09869	0.271902	0.804715
YIL052C	2399.96	-0.137024	0.124916	-1.09693	0.272673	0.805211
YNR017W	418.379	0.148324	0.135274	1.09648	0.272871	0.805317
YDL160C-A	32.0779	-0.42307	0.386463	-1.09472	0.273637	0.806334
YGR286C	82.6366	-0.277684	0.253593	-1.095	0.273517	0.806334
YIL041W	419.213	-0.155814	0.142351	-1.09458	0.273702	0.806334
YER104W	21.5017	-0.518053	0.474132	-1.09263	0.274555	0.807158
YGL048C	530.331	-0.146433	0.133957	-1.09314	0.274332	0.807158
YJR054W	76.6623	-0.282005	0.258198	-1.0922	0.274744	0.807158
YNL001W	102.019	-0.269061	0.246373	-1.09209	0.274795	0.807158
YPL034W	27.0663	-0.46819	0.42841	-1.09286	0.274457	0.807158
YJL099W	67.3319	0.29078	0.266424	1.09142	0.27509	0.807548
YKR077W	51.7005	-0.340081	0.312178	-1.08938	0.275985	0.809439
YPR003C	54.5995	0.317333	0.291342	1.08921	0.27606	0.809439
YBL046W	55.7004	0.324151	0.298491	1.08597	0.277494	0.81028
YBR163W	62.515	0.29804	0.274493	1.08578	0.277574	0.81028
YCL052C	142.512	0.211802	0.1951	1.08561	0.277652	0.81028
YCR053W	427	0.150745	0.13861	1.08754	0.276797	0.81028
YDL236W	183.231	-0.20784	0.191191	-1.08708	0.277002	0.81028
YDR488C	45.3486	-0.373149	0.343421	-1.08657	0.277229	0.81028
YOL158C	77.6745	-0.277436	0.254997	-1.088	0.276595	0.81028
YOR270C	583.513	0.135265	0.124439	1.087	0.277037	0.81028
YER045C	80.7865	0.2665	0.245685	1.08472	0.278045	0.810788
YJL127C	38.7691	0.371614	0.342666	1.08448	0.278152	0.810788
YBL095W	37.5235	0.377442	0.348319	1.08361	0.278538	0.810865
YCL017C	192.741	-0.191148	0.17643	-1.08342	0.278621	0.810865
YGR215W	141.348	0.22385	0.206635	1.08331	0.278669	0.810865
YBL061C	181.65	-0.206873	0.191099	-1.08254	0.279012	0.810914
YGR080W	114.595	0.234496	0.216544	1.0829	0.278851	0.810914
YCR008W	137.333	-0.218184	0.202163	-1.07925	0.280478	0.81128
YDL246C	26.8921	-0.448769	0.415561	-1.07991	0.280181	0.81128
YER030W	95.1558	-0.24883	0.230485	-1.07959	0.280323	0.81128
YER090W	375.503	-0.153555	0.14226	-1.0794	0.280411	0.81128
YGL025C	50.2107	-0.348517	0.323047	-1.07884	0.280658	0.81128
YGR100W	113.013	0.237679	0.220032	1.0802	0.280053	0.81128
YHR191C	31.2243	-0.429081	0.397817	-1.07859	0.280771	0.81128
YJR141W	49.9363	-0.344869	0.3191	-1.08076	0.279806	0.81128
YMR247C	105.029	0.273999	0.253617	1.08036	0.27998	0.81128
YOR374W	53.4381	-0.330659	0.306561	-1.07861	0.280762	0.81128
YFR003C	65.1182	-0.298912	0.277634	-1.07664	0.28164	0.812374
YGL153W	55.5963	-0.316339	0.29379	-1.07675	0.281592	0.812374
YMR195W	46.3498	-0.346535	0.321835	-1.07674	0.281594	0.812374
YGR117C	75.4098	0.274347	0.255002	1.07586	0.281989	0.812436
YLR168C	155.675	0.215138	0.199924	1.0761	0.281884	0.812436
YBR031W	3038.77	-0.11177	0.104018	-1.07452	0.282589	0.812608
YER101C	37.2631	0.378155	0.352078	1.07407	0.282792	0.812608
YFL030W	32.0891	0.413912	0.38533	1.07418	0.282744	0.812608
YGR033C	91.5455	-0.261819	0.243982	-1.0731	0.283224	0.812608
YJR010W	41.0056	-0.367883	0.342784	-1.07322	0.283173	0.812608
YKL099C	107.134	-0.246914	0.230157	-1.07281	0.283357	0.812608
YLL036C	109.712	-0.243894	0.227131	-1.07381	0.28291	0.812608
YMR027W	215.908	0.182559	0.169794	1.07518	0.282292	0.812608
YDR181C	61.3321	0.326293	0.304341	1.07213	0.283661	0.81301
YCR067C	137.062	0.212496	0.199669	1.06424	0.28722	0.814138
YDL183C	32.9123	0.401777	0.376613	1.06682	0.286054	0.814138
YDL181W	227.321	0.178045	0.167088	1.06558	0.286613	0.814138
YDR058C	22.5672	0.47149	0.441566	1.06777	0.285626	0.814138
YDR422C	52.9521	-0.328051	0.308985	-1.06171	0.288369	0.814138
YDR487C	442.263	-0.149368	0.139682	-1.06934	0.284915	0.814138
YDR530C	65.4113	0.294787	0.277253	1.06324	0.287672	0.814138
YEL063C	104.189	-0.242992	0.228726	-1.06237	0.288067	0.814138
YER074W-A	103.448	-0.257546	0.240765	-1.0697	0.284756	0.814138
YGL087C	91.4853	0.279869	0.262876	1.06464	0.287037	0.814138
YGR013W	99.5922	0.25299	0.23694	1.06774	0.285638	0.814138
YHR094C	165.48	0.229829	0.21534	1.06728	0.285843	0.814138
YJL207C	117.32	0.232644	0.218056	1.0669	0.286017	0.814138
YLL039C	899.829	-0.143392	0.134505	-1.06607	0.286392	0.814138
YLL034C	129.086	0.225722	0.212006	1.0647	0.287013	0.814138
YLR093C	144.683	-0.210753	0.198388	-1.06233	0.288087	0.814138
YLR155C	198.348	-0.197144	0.185658	-1.06186	0.288297	0.814138
YLR368W	50.5173	0.330978	0.310728	1.06517	0.2868	0.814138
YLR390W	75.9851	0.274595	0.257867	1.06487	0.286933	0.814138
YMR311C	149.469	-0.227326	0.214164	-1.06146	0.288481	0.814138
YOL126C	70.2381	-0.344046	0.322559	-1.06661	0.286146	0.814138
YOL098C	229.285	0.174115	0.163465	1.06516	0.286805	0.814138
YOL076W	75.5469	0.285644	0.26738	1.06831	0.285382	0.814138
YOL034W	51.7379	0.367999	0.345546	1.06498	0.286885	0.814138
YOR093C	76.9004	0.283146	0.265742	1.06549	0.286653	0.814138
YOR168W	505.231	0.142039	0.133675	1.06256	0.287979	0.814138
YOR184W	294.033	-0.180212	0.169667	-1.06215	0.288167	0.814138
YJR050W	43.1693	-0.367922	0.346987	-1.06034	0.288992	0.815118
YBL097W	29.5987	0.431758	0.408739	1.05632	0.290823	0.815798
YDR069C	31.0032	-0.415839	0.393229	-1.0575	0.290284	0.815798
YDR156W	105.166	-0.235722	0.222775	-1.05812	0.290002	0.815798
YER046W	38.0143	-0.377115	0.356038	-1.0592	0.28951	0.815798
YGR015C	25.8932	-0.461502	0.436944	-1.0562	0.290875	0.815798
YLR259C	1438.51	0.111895	0.105859	1.05701	0.290505	0.815798
YLR319C	68.8156	-0.287929	0.272384	-1.05707	0.290479	0.815798
YMR140W	43.2371	0.352688	0.333185	1.05853	0.289812	0.815798
YOR128C	68.2964	-0.285917	0.270413	-1.05733	0.290359	0.815798
YOR261C	498.554	-0.163449	0.154695	-1.05659	0.2907	0.815798
YDR384C	43.7628	-0.36185	0.342715	-1.05583	0.291044	0.815809
YKL222C	38.2765	0.368292	0.34931	1.05434	0.291726	0.816578
YMR238W	325.418	-0.156088	0.148069	-1.05416	0.291811	0.816578
YPL234C	456.873	-0.165621	0.157008	-1.05486	0.291491	0.816578
YDR365C	176.203	-0.233879	0.222493	-1.05118	0.293178	0.816798
YDR405W	122.541	0.23061	0.218929	1.05336	0.292177	0.816798
YGR034W	3544.62	-0.130381	0.123948	-1.0519	0.292844	0.816798
YGR128C	124.425	0.228467	0.217282	1.05147	0.293041	0.816798
YHR166C	38.244	0.363951	0.3462	1.05127	0.293132	0.816798
YIL139C	37.6733	-0.387454	0.368747	-1.05073	0.293382	0.816798
YJR006W	107.719	0.231335	0.220172	1.0507	0.293394	0.816798
YKL189W	39.3898	0.366533	0.348387	1.05209	0.292759	0.816798
YOR161C	21.3765	-0.493469	0.468903	-1.05239	0.29262	0.816798
YPL043W	215.649	-0.191574	0.182382	-1.0504	0.293534	0.816798
YDL125C	333.055	-0.162788	0.155222	-1.04874	0.294298	0.817072
YEL006W	83.6563	-0.255082	0.243687	-1.04676	0.29521	0.817072
YGL041W-A	72.1398	-0.27567	0.262684	-1.04943	0.293979	0.817072
YKR071C	180.389	-0.200524	0.191379	-1.04778	0.294738	0.817072
YLR068W	61.1983	0.304533	0.290836	1.0471	0.295055	0.817072
YLR189C	111.19	0.226382	0.216232	1.04694	0.295128	0.817072
YLR375W	108.171	-0.23071	0.2205	-1.0463	0.295422	0.817072
YLR384C	237.275	0.168654	0.160734	1.04927	0.294052	0.817072
YML109W	63.4	0.297798	0.284632	1.04626	0.295442	0.817072
YNL123W	247.557	0.175877	0.167921	1.04738	0.294925	0.817072
YPL227C	158.479	-0.203599	0.194427	-1.04717	0.295021	0.817072
YCR034W	348.73	-0.157054	0.150245	-1.04532	0.295876	0.817305
YDR350C	92.8121	-0.246632	0.235912	-1.04544	0.295819	0.817305
YLR172C	249.218	0.171465	0.16408	1.04501	0.29602	0.817305
YGL169W	107.18	0.230799	0.220968	1.04449	0.296258	0.817508
YAL058W	65.7392	0.280942	0.269385	1.0429	0.296995	0.818346
YDR004W	53.7708	-0.315275	0.302345	-1.04277	0.297056	0.818346
YDR337W	202.392	0.182052	0.17456	1.04292	0.296986	0.818346
YDR217C	64.8756	0.312419	0.300094	1.04107	0.297843	0.820058
YDR408C	150.212	-0.213751	0.205407	-1.04062	0.29805	0.820174
YBL087C	2548.74	-0.124034	0.119299	-1.03969	0.298482	0.820568
YBR245C	144.968	0.207117	0.199227	1.03961	0.298523	0.820568
YGR192C	22279	0.0923193	0.0888759	1.03874	0.298924	0.820895
YKL121W	54.4786	0.308059	0.2967	1.03828	0.299138	0.820895
YMR255W	105.076	-0.239314	0.23042	-1.0386	0.29899	0.820895
YBR154C	232.948	0.174218	0.167878	1.03777	0.299379	0.821103
YPL268W	68.3069	0.288508	0.278114	1.03737	0.299561	0.821149
YGL234W	316.394	-0.155621	0.150097	-1.03681	0.299826	0.82142
YAR014C	132.251	0.207093	0.199906	1.03595	0.300226	0.821476
YBL021C	27.0647	-0.440405	0.42537	-1.03535	0.300508	0.821476
YML057W	208.56	0.184112	0.177802	1.03549	0.300439	0.821476
YPL204W	196.956	0.188134	0.181592	1.03603	0.30019	0.821476
YBR011C	1015.49	-0.127319	0.123097	-1.0343	0.300996	0.821906
YNL248C	273.624	-0.164739	0.159233	-1.03458	0.300865	0.821906
YBR168W	43.2873	-0.349585	0.338317	-1.03331	0.301461	0.822723
YDR409W	48.2245	0.336581	0.326007	1.03243	0.301869	0.823383
YDR529C	620.17	0.139933	0.13559	1.03203	0.302059	0.82345
YBR212W	89.6423	-0.25352	0.246171	-1.02985	0.30308	0.825327
YHR067W	36.085	-0.374707	0.363766	-1.03008	0.302974	0.825327
YML070W	168.36	0.190056	0.184742	1.02877	0.303589	0.826262
YGR296W	130.473	-0.21876	0.212747	-1.02827	0.303825	0.82645
YDL192W	1416.35	-0.115863	0.112932	-1.02596	0.304912	0.826607
YDR260C	47.8855	-0.327874	0.319658	-1.0257	0.305032	0.826607
YLR186W	215.997	-0.18617	0.181196	-1.02745	0.304209	0.826607
YML001W	242.747	-0.169686	0.165429	-1.02573	0.305017	0.826607
YNL168C	113.02	0.220557	0.214776	1.02692	0.304459	0.826607
YOR256C	103.207	0.237518	0.231574	1.02567	0.305047	0.826607
YOR389W	29.8831	0.415278	0.404483	1.02669	0.304566	0.826607
YIL155C	60.975	0.285033	0.278127	1.02483	0.305444	0.827098
YKL033W-A	348.382	-0.154544	0.150836	-1.02458	0.305562	0.827098
YOR396W	132.557	-0.219362	0.214389	-1.02319	0.306216	0.828417
YIL027C	96.3753	-0.243499	0.238206	-1.02222	0.306676	0.829212
YER188W	21.5989	0.481364	0.47111	1.02177	0.306892	0.829342
YLR146W-A	68.1618	-0.282594	0.276739	-1.02116	0.30718	0.829387
YNL178W	7518.25	-0.109636	0.107415	-1.02067	0.307409	0.829387
YPL060W	24.5918	-0.443745	0.434666	-1.02089	0.307308	0.829387
YOR090C	100.811	0.233474	0.228976	1.01965	0.307896	0.83025
YCL005W-A	234.579	-0.197574	0.19389	-1.019	0.308204	0.830258
YDR476C	96.5388	0.241874	0.237583	1.01806	0.308649	0.830258
YLR048W	2704.94	-0.108554	0.106613	-1.01822	0.308576	0.830258
YLR109W	3170.12	-0.285066	0.280156	-1.01753	0.308902	0.830258
YLR309C	149.929	0.223837	0.219914	1.01784	0.308754	0.830258
YNL158W	34.4597	-0.391955	0.384843	-1.01848	0.308451	0.830258
YOR369C	7515.35	-0.119635	0.117691	-1.01652	0.309383	0.8311
YBR021W	79.8483	0.256419	0.253062	1.01327	0.310933	0.833013
YDR186C	118.179	0.229772	0.22654	1.01427	0.310455	0.833013
YDR398W	198.57	0.185072	0.182636	1.01334	0.310899	0.833013
YHR154W	74.3679	0.266372	0.262631	1.01424	0.310466	0.833013
YJR003C	98.3951	0.23998	0.236799	1.01343	0.310854	0.833013
YNR075W	34.9254	0.364095	0.359489	1.01281	0.311149	0.833141
YBR121C	927.325	0.118909	0.117926	1.00833	0.313296	0.833157
YBR137W	86.6657	-0.248184	0.246376	-1.00734	0.313771	0.833157
YBR252W	167.13	-0.191561	0.190378	-1.00622	0.314311	0.833157
YDR288W	61.9351	-0.282549	0.279216	-1.01194	0.311568	0.833157
YDR389W	62.2904	0.283324	0.280862	1.00876	0.313088	0.833157
YDR505C	109.063	-0.256772	0.25471	-1.0081	0.313408	0.833157
YEL044W	96.9291	-0.244698	0.242146	-1.01054	0.312236	0.833157
YER078C	97.6923	0.244489	0.242597	1.0078	0.313551	0.833157
YGL191W	615.79	0.131497	0.130633	1.00662	0.314118	0.833157
YHR049W	396.972	-0.147645	0.146269	-1.0094	0.312781	0.833157
YIL098C	106.679	0.2242	0.222688	1.00679	0.314037	0.833157
YJR075W	194.105	0.175626	0.174612	1.0058	0.31451	0.833157
YJR117W	246.011	0.162747	0.160875	1.01163	0.311713	0.833157
YML088W	112.845	-0.218259	0.216989	-1.00585	0.314485	0.833157
YMR143W	2812.75	-0.119897	0.11865	-1.01052	0.312248	0.833157
YOL043C	28.8746	0.414761	0.411041	1.00905	0.312951	0.833157
YPL202C	52.3858	-0.313588	0.310824	-1.00889	0.313026	0.833157
YPL146C	139.112	-0.228626	0.226959	-1.00734	0.31377	0.833157
YPL046C	22.6766	-0.451218	0.447774	-1.00769	0.313603	0.833157
YPR084W	35.3023	0.368284	0.36482	1.0095	0.312737	0.833157
YPR023C	155.703	-0.189814	0.188838	-1.00516	0.314818	0.833529
YBR172C	132.42	0.212389	0.21148	1.0043	0.315236	0.833746
YPL189C-A	36.083	-0.384681	0.382907	-1.00463	0.315074	0.833746
YIL135C	50.9987	-0.312673	0.311622	-1.00337	0.315681	0.834188
YOR326W	327.773	0.165461	0.164924	1.00325	0.315739	0.834188
YAL013W	61.4216	-0.283482	0.282745	-1.0026	0.316052	0.834571
YBL023C	113.717	0.215342	0.215014	1.00153	0.316573	0.834927
YGR282C	1964.85	-0.103137	0.102994	-1.00139	0.316639	0.834927
YJR033C	55.0123	0.295836	0.295618	1.00074	0.316953	0.834927
YMR276W	478.369	-0.147396	0.147266	-1.00088	0.316884	0.834927
YNL189W	354.131	0.143178	0.143094	1.00059	0.317027	0.834927
YER130C	94.2042	0.233069	0.233053	1.00007	0.317276	0.83514
YDL135C	178.007	0.179266	0.179493	0.998735	0.317923	0.8364
YDR318W	32.0373	-0.383861	0.384649	-0.997953	0.318302	0.836848
YGR116W	432.084	-0.157177	0.157541	-0.997689	0.31843	0.836848
YCR090C	156.646	0.18931	0.18993	0.996733	0.318894	0.837625
YEL015W	149	0.200662	0.201529	0.995697	0.319397	0.837677
YHR002W	25.3855	-0.439586	0.442173	-0.99415	0.32015	0.837677
YHR082C	165.43	0.194088	0.195237	0.994114	0.320167	0.837677
YKR070W	101.565	0.223613	0.224871	0.994407	0.320025	0.837677
YLL008W	261.693	-0.19818	0.199256	-0.994602	0.31993	0.837677
YMR284W	53.3239	0.303996	0.305574	0.994836	0.319816	0.837677
YNL126W	44.2459	-0.324378	0.326363	-0.993917	0.320263	0.837677
YNR053C	310.614	-0.159337	0.159991	-0.995913	0.319293	0.837677
YDR200C	55.78	0.303232	0.305655	0.992073	0.321162	0.839584
YNR045W	40.675	0.332696	0.335492	0.991668	0.32136	0.83966
YOR244W	59.1998	-0.290138	0.292841	-0.99077	0.321798	0.840362
YPL235W	205.707	0.175766	0.177757	0.988801	0.32276	0.842433
YAL053W	223.191	-0.166333	0.169252	-0.982753	0.325729	0.842567
YAL011W	42.6303	0.329795	0.335501	0.982993	0.325611	0.842567
YBR066C	30.8853	-0.381433	0.386321	-0.987348	0.323472	0.842567
YBR167C	32.4477	-0.39621	0.401889	-0.98587	0.324197	0.842567
YBR297W	55.7674	0.302487	0.306479	0.986973	0.323656	0.842567
YDR023W	874.206	0.115371	0.118089	0.976981	0.328579	0.842567
YDR097C	80.5239	-0.250542	0.255308	-0.981332	0.326429	0.842567
YDR158W	931.756	-0.126122	0.128649	-0.980355	0.326911	0.842567
YEL054C	2332.21	-0.120837	0.123445	-0.978874	0.327642	0.842567
YGL227W	46.3135	0.307773	0.313936	0.980368	0.326904	0.842567
YGL171W	117.507	0.211685	0.216704	0.976838	0.32865	0.842567
YGR148C	2835.9	-0.121603	0.123472	-0.984862	0.324692	0.842567
YHR205W	160.785	-0.190429	0.193758	-0.982816	0.325698	0.842567
YJL222W	49.3375	0.322953	0.329091	0.981348	0.326421	0.842567
YJL132W	41.6849	0.351566	0.357021	0.98472	0.324762	0.842567
YJL092W	71.1839	0.259227	0.26409	0.981587	0.326304	0.842567
YJL091C	57.598	-0.299524	0.306336	-0.977761	0.328193	0.842567
YJR127C	58.8472	-0.28326	0.287763	-0.984351	0.324943	0.842567
YKL196C	300.702	-0.147307	0.150605	-0.978103	0.328023	0.842567
YKL187C	23.5052	-0.464675	0.47353	-0.9813	0.326445	0.842567
YKL181W	726.103	-0.122474	0.124756	-0.981704	0.326246	0.842567
YLR126C	77.1811	-0.252173	0.256496	-0.983146	0.325536	0.842567
YLR148W	56.3925	0.296253	0.300113	0.987136	0.323576	0.842567
YLR215C	47.4907	0.306967	0.311117	0.986663	0.323808	0.842567
YLR277C	79.3182	0.254736	0.259606	0.981243	0.326473	0.842567
YNL323W	115.226	-0.216734	0.219663	-0.986663	0.323808	0.842567
YNL127W	75.8119	0.26242	0.268474	0.977449	0.328347	0.842567
YNL056W	178.588	0.191181	0.194627	0.982295	0.325955	0.842567
YNR043W	379.942	-0.137716	0.140604	-0.979458	0.327354	0.842567
YOR002W	156.669	-0.187811	0.192213	-0.977102	0.328519	0.842567
YOR004W	145.009	-0.190538	0.194059	-0.981852	0.326173	0.842567
YOR304W	90.0211	0.250335	0.255583	0.979466	0.32735	0.842567
YPL222W	25.0948	0.410979	0.420075	0.978347	0.327903	0.842567
YPL064C	57.5982	-0.28331	0.289129	-0.979877	0.327147	0.842567
YPR133C	177.798	-0.182511	0.186877	-0.976637	0.328749	0.842567
YDR179W-A	44.1152	-0.330645	0.3387	-0.976219	0.328956	0.842663
YJL057C	51.465	0.307658	0.31537	0.975545	0.32929	0.842855
YLR410W	262.414	0.182771	0.187449	0.975041	0.32954	0.842855
YNL172W	77.6473	0.265998	0.272727	0.975326	0.329398	0.842855
YGR063C	102.715	-0.219277	0.225428	-0.97271	0.330697	0.845068
YJR148W	644.768	0.131898	0.135612	0.972614	0.330745	0.845068
YJR090C	105.899	0.219217	0.22594	0.970243	0.331925	0.846777
YML031W	152.268	-0.1981	0.204166	-0.970285	0.331905	0.846777
YMR291W	32.7599	0.364358	0.3755	0.970329	0.331882	0.846777
YAL023C	409.062	-0.149771	0.154476	-0.969539	0.332276	0.846801
YOL071W	91.342	0.240782	0.248288	0.969769	0.332162	0.846801
YBL039C	313.814	-0.152708	0.157678	-0.968482	0.332804	0.847276
YNL004W	212.547	-0.175877	0.181563	-0.968681	0.332704	0.847276
YDR039C	63.4646	-0.274793	0.284312	-0.966521	0.333783	0.848074
YFL008W	109.123	0.242412	0.250805	0.966538	0.333775	0.848074
YHR016C	86.1682	-0.250253	0.25867	-0.967463	0.333313	0.848074
YIL026C	81.3596	0.24799	0.256588	0.966488	0.3338	0.848074
YHR110W	182.535	-0.180815	0.187216	-0.965805	0.334142	0.848509
YER058W	54.1495	0.290535	0.301584	0.963365	0.335364	0.849702
YGR136W	113.938	-0.20761	0.215404	-0.963815	0.335139	0.849702
YHR024C	219.511	0.164152	0.17021	0.964412	0.334839	0.849702
YHR027C	473.631	0.13624	0.141725	0.961298	0.336402	0.849702
YIL115C	190.149	0.176572	0.183797	0.960688	0.336709	0.849702
YLR293C	999.932	-0.112906	0.117456	-0.961265	0.336419	0.849702
YLR359W	338.689	0.137968	0.143642	0.960501	0.336803	0.849702
YNR032C-A	54.7963	0.28889	0.300316	0.961953	0.336073	0.849702
YNR035C	356.576	0.141038	0.146309	0.963967	0.335062	0.849702
YNR046W	135.216	-0.192257	0.199724	-0.962612	0.335742	0.849702
YOR197W	291.007	0.155279	0.161348	0.962382	0.335858	0.849702
YOR340C	125.289	-0.202224	0.210135	-0.96235	0.335874	0.849702
YPL164C	27.3742	0.409815	0.426697	0.960436	0.336836	0.849702
YAL021C	132.844	0.206209	0.214996	0.959127	0.337495	0.850271
YBL029C-A	33.675	-0.352923	0.370221	-0.953276	0.34045	0.850271
YBR159W	380.221	0.140865	0.147234	0.95674	0.338698	0.850271
YDR159W	79.0782	0.24132	0.253099	0.953463	0.340355	0.850271
YDR170C	294.846	0.16449	0.171833	0.957265	0.338434	0.850271
YDR483W	532.446	-0.130571	0.136277	-0.958125	0.338	0.850271
YER009W	906.921	0.122102	0.127463	0.957935	0.338095	0.850271
YGR268C	31.4473	-0.374382	0.39311	-0.952359	0.340915	0.850271
YGR285C	930.09	-0.110532	0.116082	-0.952194	0.340999	0.850271
YHR097C	63.2342	-0.265503	0.278137	-0.954578	0.339791	0.850271
YHR132W-A	96.9698	-0.235888	0.247443	-0.953302	0.340437	0.850271
YJL145W	164.482	-0.18027	0.189087	-0.953366	0.340404	0.850271
YJL076W	219.488	0.164309	0.172028	0.955129	0.339512	0.850271
YLR075W	8615.51	-0.0954828	0.100259	-0.952364	0.340912	0.850271
YLR087C	68.406	0.279593	0.291883	0.957892	0.338117	0.850271
YML126C	844.387	-0.113342	0.118208	-0.958838	0.337641	0.850271
YMR269W	40.6316	-0.326377	0.34188	-0.954653	0.339753	0.850271
YNL263C	142.396	-0.19121	0.199915	-0.956455	0.338842	0.850271
YOL086C	12782.3	0.0985438	0.103368	0.953331	0.340422	0.850271
YOR159C	31.965	-0.376196	0.394594	-0.953376	0.3404	0.850271
YOR232W	489.018	0.124809	0.131053	0.952356	0.340917	0.850271
YOR321W	71.7732	-0.26374	0.276928	-0.952381	0.340904	0.850271
YPR075C	120.353	-0.201755	0.211578	-0.953573	0.3403	0.850271
YDR412W	89.4621	-0.23247	0.244448	-0.951	0.341604	0.8505
YNL297C	105.329	0.230994	0.242821	0.951294	0.341455	0.8505
YOR089C	122.223	-0.20129	0.211568	-0.951423	0.34139	0.8505
YER015W	35.5902	0.34158	0.359544	0.950038	0.342093	0.85129
YDR014W	23.5872	-0.442081	0.465897	-0.948882	0.342681	0.851855
YDR352W	83.0939	-0.250747	0.264562	-0.947781	0.343241	0.851855
YEL004W	23.7985	0.428006	0.451688	0.947569	0.343349	0.851855
[truncated: 4,608 more rows]
