# Supplementary material for: Microtubule integrity regulates budding yeast RAM pathway gene expression
Source: Front Cell Dev Biol. 2022 Sep 12;10:989820. doi: 10.3389/fcell.2022.989820 (PMC9511886; doi:10.3389/fcell.2022.989820)
Supplement: Supplementary file 1 [file DataSheet1.zip › zip file supplementary/Data Sheet 1 (2).xlsx]

## Sheet: Supplementary File 1
ORF	baseMean	log2FoldChange	lfcSE	stat	pvalue	padj
YPL163C	214.673	-2.48287	0.36266	-6.84629	1.19e-13	6.69e-10
YIL140W	77.8021	-2.86594	0.441774	-6.48734	2.09e-12	5.85e-09
YGL028C	83.054	-3.19337	0.599545	-5.32631	7.89e-09	1.48e-05
YNR067C	164.084	-1.87985	0.389037	-4.83206	1.65e-07	0.00023097
YNR044W	52.8527	-1.89783	0.399284	-4.75309	2.61e-07	0.000292608
YCR065W	84.0843	-1.56474	0.340308	-4.59801	6.3e-07	0.000573903
YPL158C	109.175	-1.53622	0.335777	-4.5751	7.16e-07	0.000573903
YPL256C	172.838	-1.14796	0.25673	-4.47149	1.27e-06	0.000889274
YOL007C	57.3589	-2.33236	0.531737	-4.38631	2.01e-06	0.00125299
YML027W	60.8615	-2.38625	0.560812	-4.255	4.03e-06	0.00225749
YER124C	72.3311	-2.87738	0.705646	-4.07765	9.97e-06	0.00508072
YHR143W	122.077	-2.1336	0.531145	-4.01698	1.35e-05	0.006299
YKL101W	132.758	-0.960986	0.245199	-3.9192	2.17e-05	0.00937724
YKL161C	137.881	-1.1446	0.2938	-3.89586	2.43e-05	0.00974454
YGR041W	29.9474	-2.48767	0.646252	-3.84938	3.04e-05	0.0113578
YKR013W	155.532	-1.19347	0.322282	-3.7032	6.02e-05	0.0198422
YLR194C	493.925	-0.815609	0.219883	-3.7093	5.85e-05	0.0198422
YDL227C	11.4812	-3.91121	1.09716	-3.56486	0.000112321	0.0349881
YKL209C	282.983	-0.665899	0.192677	-3.45605	0.000180817	0.05336
YJL005W	96.8205	-0.930702	0.277447	-3.35453	0.000278605	0.078107
YFL026W	1199.23	-0.488666	0.14784	-3.30537	0.000342073	0.0913335
YLR286C	227.667	-1.11038	0.337298	-3.29199	0.000361557	0.0921477
YBR162C	794.815	-0.463834	0.142042	-3.26547	0.000403265	0.0957949
YIL041W	830.491	0.489006	0.149937	3.26141	0.000410037	0.0957949
YOR157C	650.701	0.488428	0.150581	3.24362	0.00044098	0.098903
YKL096W	849.96	0.472049	0.147677	3.1965	0.000533767	0.115109
YEL031W	484.84	-0.540818	0.170987	-3.16291	0.000610705	0.123075
YPL088W	91.6612	-0.960356	0.303784	-3.16131	0.000614607	0.123075
YGL106W	618.704	0.453686	0.145068	3.1274	0.000703166	0.135954
YBR126W-A	142.745	0.859512	0.278282	3.08864	0.00081884	0.148104
YNL130C	201.917	-0.647617	0.209641	-3.08917	0.000817123	0.148104
YCR089W	16.8513	-2.29788	0.766572	-2.99761	0.00116334	0.197662
YPL239W	250.787	0.579526	0.193215	2.99939	0.00115546	0.197662
YML123C	3197.01	-0.384451	0.128649	-2.98837	0.00120493	0.198708
YER152C	136.728	0.714421	0.240375	2.97211	0.00128146	0.20529
YKL185W	317.088	-0.671144	0.227671	-2.94786	0.00140402	0.218676
YML074C	959.804	0.357782	0.122389	2.92331	0.001539	0.233222
YIL079C	98.6272	0.824157	0.285939	2.88228	0.00179155	0.251131
YJL078C	91.0352	-1.46308	0.507271	-2.88421	0.00177887	0.251131
YMR119W	98.6405	-0.799382	0.276573	-2.89031	0.00173935	0.251131
YGL195W	424.939	-0.467201	0.165785	-2.81812	0.00226369	0.295174
YHR081W	121.746	0.750973	0.265629	2.82715	0.002191	0.295174
YMR105C	94.8101	0.818098	0.290211	2.81898	0.00225671	0.295174
YPL242C	175.037	-0.599456	0.214265	-2.79774	0.00243604	0.310429
YCL054W-A	40.847	-1.72496	0.621018	-2.77763	0.00261772	0.319077
YLR247C	79.9671	-0.838568	0.301485	-2.78146	0.00258223	0.319077
YAL053W	274.313	-0.492244	0.179675	-2.73963	0.00299528	0.348442
YDR432W	819.264	0.416942	0.152449	2.73495	0.00304506	0.348442
YJL061W	98.8357	-0.731666	0.267468	-2.73553	0.00303889	0.348442
YNL185C	212.058	0.59325	0.217647	2.72575	0.0031452	0.352703
YLR320W	30.2057	-1.37914	0.508591	-2.71168	0.00330401	0.363246
YOL155C	24.7129	-1.58977	0.59673	-2.66414	0.00389643	0.42014
YBL091C	405.658	0.409904	0.155451	2.63686	0.00427834	0.437903
YNL289W	44.9529	-1.55152	0.587013	-2.64308	0.00418837	0.437903
YPR005C	51.4027	-1.06881	0.405513	-2.63569	0.00429547	0.437903
YCR014C	13.581	-2.54486	0.968372	-2.62798	0.0044098	0.441531
YDR533C	203.885	0.620987	0.23732	2.61667	0.00458259	0.450782
YDR194C	665.571	-0.413238	0.159853	-2.58511	0.00509756	0.484441
YKL001C	50.8662	-0.98783	0.382053	-2.58558	0.00508944	0.484441
YBL095W	33.5791	-1.12115	0.445695	-2.51552	0.00642223	0.498502
YBR169C	89.6255	0.734535	0.292371	2.51234	0.00648956	0.498502
YBR203W	72.528	-0.77199	0.304743	-2.53325	0.00605819	0.498502
YBR231C	89.2281	0.799276	0.317421	2.51803	0.00636951	0.498502
YCR037C	46.5032	-1.07358	0.422873	-2.53878	0.00594849	0.498502
YCR047C	124.974	0.635888	0.253109	2.51231	0.00649021	0.498502
YDL179W	83.3408	-1.39939	0.54989	-2.54486	0.00582991	0.498502
YFR052C-A	41.2339	-2.04845	0.812054	-2.52255	0.00627553	0.498502
YIL123W	503.111	-0.436227	0.173415	-2.51552	0.00642228	0.498502
YKR017C	31.4811	-1.15401	0.452103	-2.55253	0.00568348	0.498502
YLR418C	200.155	0.567674	0.223721	2.53742	0.00597522	0.498502
YMR199W	87.5751	-0.930952	0.36817	-2.52859	0.00615196	0.498502
YMR302C	150.794	-0.606507	0.23599	-2.57005	0.00536115	0.498502
YOR336W	72.2698	-0.778981	0.307827	-2.53058	0.00611175	0.498502
YDR457W	200.711	-0.613805	0.244957	-2.50577	0.00663067	0.502408
YHR047C	465.319	-0.38704	0.154856	-2.49935	0.00677121	0.506216
YDR121W	117.326	0.661093	0.265615	2.48891	0.00700559	0.516846
YIL082W	2.00492	-4.79139	1.93458	-2.47671	0.00728871	0.530751
YBR261C	164.378	0.538871	0.220169	2.44753	0.00800763	0.545849
YDR484W	65.7629	-0.767764	0.313555	-2.44858	0.00798077	0.545849
YGL122C	331.101	0.494262	0.201289	2.45548	0.00780565	0.545849
YML091C	210.597	-0.554378	0.226766	-2.44472	0.00808017	0.545849
YNR065C	118.594	-0.653634	0.265445	-2.46241	0.00763339	0.545849
YOR326W	330.179	-0.447419	0.182891	-2.44637	0.00803754	0.545849
YCL059C	368.103	0.428011	0.175942	2.43269	0.00839728	0.552874
YFL031W	538.491	0.465126	0.191385	2.43032	0.00846102	0.552874
YOR149C	39.498	-0.979983	0.403349	-2.42962	0.00847997	0.552874
YCR093W	245.59	-0.471843	0.195352	-2.41535	0.00887385	0.571904
YDR345C	1772.75	-0.34397	0.143729	-2.39319	0.00951774	0.596004
YER093C-A	73.1182	0.747403	0.311974	2.39572	0.0094422	0.596004
YJR055W	40.2985	1.10608	0.463214	2.38784	0.00967946	0.596004
YKL143W	192.138	0.545296	0.228676	2.38457	0.00977927	0.596004
YOL121C	3774.52	0.318861	0.133526	2.38802	0.00967409	0.596004
YGL040C	527.199	0.365507	0.154062	2.37247	0.0101574	0.605877
YLR121C	81.6068	-0.81456	0.342963	-2.37507	0.0100751	0.605877
YNL283C	89.1703	-0.739249	0.313207	-2.36026	0.0105521	0.622797
YMR303C	2137.44	0.261832	0.111747	2.34307	0.0111307	0.650101
YDR141C	104.899	-0.59648	0.255205	-2.33726	0.0113326	0.652494
YDR238C	493.644	-0.38202	0.163822	-2.33192	0.0115208	0.652494
YGR280C	195.525	0.489102	0.209488	2.33475	0.0114207	0.652494
YGL127C	84.8381	0.692437	0.298705	2.31813	0.0120202	0.653802
YJL187C	32.0996	-1.34132	0.580902	-2.30903	0.0123601	0.653802
YML097C	118.45	0.582585	0.25195	2.31231	0.0122368	0.653802
YMR043W	208.278	0.503483	0.217883	2.31079	0.0122937	0.653802
YNL192W	320.264	-0.466357	0.200826	-2.32219	0.0118712	0.653802
YOR065W	866.464	0.310182	0.133365	2.3258	0.01174	0.653802
YPL012W	290.321	-0.489733	0.211714	-2.31318	0.012204	0.653802
YHR120W	42.7077	-0.926377	0.402871	-2.29944	0.0127277	0.660781
YPR041W	1062.16	0.295585	0.128408	2.30192	0.0126316	0.660781
YJR117W	398.709	-0.407748	0.177917	-2.29179	0.0130278	0.670157
YJL039C	142.153	-0.572154	0.250506	-2.28399	0.0133399	0.672253
YLR361C	67.7893	-0.72746	0.31811	-2.28682	0.0132261	0.672253
YMR076C	78.2876	-0.70409	0.308566	-2.28181	0.0134283	0.672253
YLL022C	110.267	0.586419	0.25736	2.2786	0.0135598	0.672829
YDL110C	305.057	0.447569	0.196762	2.27467	0.0137219	0.674901
YAL026C	106.858	-0.646391	0.285454	-2.26443	0.0141525	0.681143
YGL187C	1167.5	0.310214	0.137709	2.25268	0.0146612	0.681143
YJL109C	255.902	-0.434104	0.192203	-2.25857	0.0144044	0.681143
YJR047C	460.969	0.40763	0.181022	2.25182	0.0146992	0.681143
YJR112W	54.3559	0.861132	0.381599	2.25664	0.0144881	0.681143
YLR363W-A	98.1096	0.699404	0.31034	2.25367	0.0146177	0.681143
YOR048C	207.974	-0.452143	0.200441	-2.25574	0.0145273	0.681143
YEL022W	146.149	-0.529721	0.236373	-2.24103	0.0151815	0.686475
YGR285C	1920.4	0.257519	0.114662	2.2459	0.0149624	0.686475
YPL061W	2499.6	0.359555	0.160408	2.2415	0.0151602	0.686475
YER001W	190.358	-0.507198	0.227322	-2.23118	0.015634	0.695715
YMR185W	87.5908	-0.617024	0.276402	-2.23234	0.0155801	0.695715
YGR038W	175.245	0.482704	0.21721	2.22229	0.0160526	0.703499
YLR398C	192.484	-0.460441	0.207206	-2.22214	0.0160599	0.703499
YJL047C	63.2396	-0.707412	0.319936	-2.21111	0.0165934	0.721234
YDR468C	122.406	0.549847	0.249869	2.20054	0.0171188	0.721693
YIL039W	255.18	-0.416846	0.189211	-2.20308	0.0169913	0.721693
YKR048C	714.006	0.307011	0.139225	2.20515	0.0168879	0.721693
YOR036W	113.872	0.585028	0.265459	2.20383	0.0169534	0.721693
YBR109W-A	5.78081	-2.4335	1.10733	-2.19763	0.0172657	0.722454
YLR110C	28668.6	0.323056	0.147891	2.18441	0.0179486	0.745466
YGL012W	544.748	-0.342029	0.156821	-2.18101	0.0181283	0.747391
YHR124W	9.05212	1.88955	0.868136	2.17656	0.0183655	0.751646
YOR356W	210.498	-0.474868	0.219287	-2.16551	0.0189663	0.770607
YDR040C	61.4192	-0.772639	0.357481	-2.16134	0.0191972	0.774381
YGR142W	64.5888	-0.708395	0.328456	-2.15674	0.019455	0.776114
YPL211W	403.896	0.394327	0.182928	2.15564	0.019517	0.776114
YBL071C-B	203.625	-1.16099	0.546758	-2.12341	0.0214153	0.789971
YDL051W	602.253	0.312302	0.1468	2.1274	0.0211717	0.789971
YDR309C	162.274	-0.518685	0.242527	-2.13866	0.0204977	0.789971
YER039C	5.52813	3.42209	1.60487	2.13232	0.0208752	0.789971
YGL016W	140.558	-0.490719	0.230974	-2.12457	0.0213443	0.789971
YJL084C	85.4754	-0.650009	0.305924	-2.12474	0.0213339	0.789971
YJR069C	212.561	0.467695	0.219298	2.13269	0.0208527	0.789971
YNL075W	188.659	0.512656	0.240164	2.13461	0.0207381	0.789971
YNL152W	64.4325	0.691067	0.324716	2.12822	0.0211223	0.789971
YNL262W	108.005	-0.571638	0.268552	-2.12859	0.0210996	0.789971
YOL075C	34.948	-1.02143	0.47596	-2.14604	0.0200668	0.789971
YJR030C	45.7141	-0.818527	0.385897	-2.1211	0.0215572	0.790009
YPL066W	57.7424	0.749743	0.353855	2.11878	0.0217004	0.790092
YFL025C	61.1108	-0.771128	0.365059	-2.11234	0.0221031	0.790386
YGL234W	611.729	0.312397	0.147816	2.11341	0.0220358	0.790386
YPL250C	111.029	0.64611	0.305939	2.11189	0.0221314	0.790386
YAL042W	442.681	-0.34118	0.163345	-2.08871	0.0236366	0.790532
YER013W	89.1211	-0.622385	0.298383	-2.08586	0.0238273	0.790532
YGL174W	43.8352	0.901388	0.430758	2.09256	0.0233804	0.790532
YHR001W-A	335.508	0.389394	0.186173	2.09157	0.0234464	0.790532
YKL182W	2656.53	-0.267213	0.127422	-2.09706	0.0230841	0.790532
YLR192C	824.626	0.301796	0.144617	2.08686	0.0237601	0.790532
YML103C	151.26	-0.484534	0.231152	-2.09617	0.0231424	0.790532
YMR311C	284.597	0.442535	0.209867	2.10864	0.0223373	0.790532
YNR037C	194.099	0.442638	0.211954	2.08837	0.0236592	0.790532
YOL027C	351.918	0.385018	0.184389	2.08807	0.023679	0.790532
YPR055W	72.7884	-0.652904	0.31128	-2.09748	0.0230568	0.790532
YPR163C	1238.74	0.272868	0.130661	2.08837	0.023659	0.790532
YBR086C	256.127	-0.405108	0.195459	-2.07259	0.0247344	0.792489
YDR507C	183.328	-0.466144	0.224133	-2.07976	0.0242408	0.792489
YHR210C	10.4068	1.81853	0.875699	2.07667	0.0244529	0.792489
YJL159W	12966.2	0.311431	0.149671	2.08077	0.0241723	0.792489
YOR264W	115.533	-1.4549	0.700138	-2.07802	0.0243596	0.792489
YPL097W	147.647	-0.481936	0.232353	-2.07416	0.0246259	0.792489
YJR119C	32.392	-0.933741	0.451766	-2.06687	0.025135	0.800749
YHL024W	107.155	0.616147	0.299388	2.05802	0.025765	0.813678
YHL030W	154.609	-0.579562	0.281737	-2.0571	0.0258312	0.813678
YHR193C	3483.49	0.25945	0.126247	2.0551	0.0259762	0.813678
YPL068C	48.3913	0.81003	0.394541	2.05309	0.0261216	0.813687
YHR115C	141.937	0.481346	0.235068	2.04769	0.0265177	0.816948
YKL217W	14.2439	1.6314	0.796055	2.04936	0.026395	0.816948
YMR316W	34.843	-0.945542	0.463227	-2.04121	0.0269997	0.827252
YGR099W	40.8751	-0.843594	0.415173	-2.03191	0.0277044	0.836272
YKL072W	41.1037	-0.838512	0.41222	-2.03413	0.0275343	0.836272
YNL255C	1374.29	0.293513	0.144486	2.03143	0.0277415	0.836272
YBR230C	274.211	0.43529	0.214879	2.02574	0.0281802	0.837131
YLL056C	10.287	1.87418	0.925401	2.02526	0.0282179	0.837131
YLR395C	663.266	0.323348	0.159586	2.02616	0.028148	0.837131
YHR160C	1.55699	4.49752	2.22689	2.01964	0.0286583	0.839957
YKR045C	28.1998	1.0266	0.508638	2.01832	0.0287626	0.839957
YNL236W	104.292	-0.548582	0.271472	-2.02077	0.0285696	0.839957
YMR107W	2.78284	4.04359	2.01147	2.01027	0.0294062	0.854305
YBL063W	36.8676	-0.841456	0.424569	-1.98191	0.0317717	0.857081
YBR259W	42.5077	-0.807406	0.405864	-1.98935	0.0311352	0.857081
YDR073W	51.4672	0.70696	0.359597	1.96598	0.0331704	0.857081
YDR247W	35.8752	-1.6506	0.829043	-1.99097	0.0309985	0.857081
YDR441C	139.784	0.527262	0.264877	1.99059	0.0310306	0.857081
YER168C	150.797	-0.439209	0.221044	-1.98698	0.031337	0.857081
YGL023C	144.457	0.46289	0.234988	1.96984	0.0328262	0.857081
YGL167C	248.81	-0.392984	0.199833	-1.96657	0.0331179	0.857081
YHR007C	1795.76	-0.2891	0.146352	-1.97538	0.0323386	0.857081
YIL049W	49.5981	-0.726984	0.369232	-1.96891	0.0329092	0.857081
YIL128W	145.087	-0.478963	0.238905	-2.00483	0.0298478	0.857081
YJL130C	1511.53	0.314924	0.159506	1.97437	0.0324273	0.857081
YJR004C	20.3162	-1.24216	0.621784	-1.99774	0.0304318	0.857081
YKL023C-A	70.3328	0.630915	0.319641	1.97383	0.0324746	0.857081
YKL087C	315.489	0.412362	0.207576	1.98656	0.0313727	0.857081
YKL140W	110.986	-0.525531	0.26183	-2.00714	0.0296591	0.857081
YKR061W	42.6062	-0.920913	0.466808	-1.97279	0.0325661	0.857081
YLL039C	2033.18	0.297601	0.150028	1.98363	0.0316234	0.857081
YLR300W	1799.45	-0.233329	0.117815	-1.98047	0.0318959	0.857081
YNL232W	174.54	0.43598	0.22166	1.96689	0.0330892	0.857081
YOR341W	571.879	-0.324225	0.164166	-1.97498	0.0323732	0.857081
YOR393W	5.66498	2.35615	1.17826	1.99969	0.0302703	0.857081
YPL135W	346.088	0.421697	0.211299	1.99573	0.0305989	0.857081
YPR133C	315.221	0.365276	0.184929	1.97523	0.032352	0.857081
YER132C	65.8689	-0.639152	0.325696	-1.96242	0.0334898	0.861364
YAL025C	257.625	0.403188	0.208001	1.93839	0.0357175	0.865002
YBL060W	41.1726	0.795528	0.409151	1.94434	0.0351548	0.865002
YDL073W	80.6363	-0.593747	0.303498	-1.95635	0.0340416	0.865002
YER066W	7.41497	-2.95329	1.52205	-1.94034	0.0355329	0.865002
YJR104C	3343.39	0.295816	0.151907	1.94735	0.0348728	0.865002
YLR399C	181.286	-0.418897	0.214511	-1.9528	0.0343671	0.865002
YLR414C	212.519	-0.425988	0.2195	-1.94072	0.0354967	0.865002
YMR049C	448.541	0.361188	0.185627	1.94578	0.03502	0.865002
YMR122W-A	2864.59	0.252026	0.129193	1.95077	0.0345548	0.865002
YNL047C	63.1354	0.645155	0.330201	1.95383	0.0342726	0.865002
YNL335W	8.13158	1.74677	0.900965	1.93878	0.0356809	0.865002
YOR269W	35.5529	-0.826451	0.42349	-1.95153	0.0344847	0.865002
YOR307C	103.041	-0.57136	0.293667	-1.9456	0.0350361	0.865002
YPL273W	719.273	0.286471	0.147847	1.93762	0.0357911	0.865002
YAL014C	98.5543	0.506658	0.266673	1.89992	0.0395475	0.869856
YBL038W	362.258	0.366266	0.191325	1.91437	0.03807	0.869856
YBR207W	122.941	-0.482028	0.251553	-1.91621	0.037885	0.869856
YCR051W	228.915	0.428066	0.222765	1.9216	0.0373482	0.869856
YCR087C-A	213.357	0.415866	0.216902	1.9173	0.0377766	0.869856
YEL036C	165.706	-0.445974	0.234972	-1.89799	0.0397485	0.869856
YER057C	838.315	0.330925	0.172649	1.91675	0.0378314	0.869856
YER090W	711.223	0.265022	0.139236	1.90341	0.0391867	0.869856
YER155C	143.018	-0.486393	0.25528	-1.90533	0.0389882	0.869856
YFL010C	567.635	0.359706	0.18677	1.92594	0.0369215	0.869856
YFR032C-B	124.303	-0.708913	0.374741	-1.89174	0.0404048	0.869856
YGL006W	160.56	-0.441101	0.233632	-1.88801	0.0408012	0.869856
YGR289C	19.7749	-3.65156	1.90926	-1.91255	0.0382533	0.869856
YHL005C	4.61121	2.4485	1.29094	1.89667	0.0398862	0.869856
YHR063C	253.774	-0.341776	0.180266	-1.89596	0.0399606	0.869856
YHR100C	76.6423	0.594549	0.311274	1.91005	0.0385065	0.869856
YHR183W	2927.63	0.276959	0.146144	1.89511	0.0400504	0.869856
YIL130W	110.686	-0.509406	0.263489	-1.93331	0.036205	0.869856
YIL136W	98.8754	0.549378	0.286176	1.91972	0.0375351	0.869856
YJR127C	47.9375	-0.83384	0.437246	-1.90703	0.0388147	0.869856
YKL186C	156.302	0.458707	0.242039	1.89518	0.0400426	0.869856
YKR025W	203.12	0.409792	0.213107	1.92294	0.0372162	0.869856
YLR436C	70.2168	-0.663369	0.350853	-1.89073	0.0405121	0.869856
YML038C	98.1642	-0.544745	0.28821	-1.8901	0.0405791	0.869856
YNL136W	54.5477	-0.698524	0.369735	-1.88926	0.0406686	0.869856
YNL151C	155.441	0.433164	0.225375	1.92197	0.0373118	0.869856
YNR053C	444.768	0.340463	0.180202	1.88934	0.0406602	0.869856
YOL142W	165.076	0.412158	0.216986	1.89947	0.0395941	0.869856
YOR147W	72.9978	-0.595576	0.313895	-1.89737	0.0398127	0.869856
YOR271C	347.181	0.323742	0.171391	1.88891	0.0407058	0.869856
YPL125W	119.417	-0.506146	0.26269	-1.92678	0.0368389	0.869856
YBR084W	334.24	-0.356849	0.191556	-1.86289	0.0435572	0.875545
YBR163W	51.0902	-0.670911	0.3637	-1.84468	0.0456521	0.875545
YCL035C	420.164	0.322921	0.17314	1.86509	0.0433104	0.875545
YCL043C	2544.41	0.217186	0.116229	1.86861	0.0429166	0.875545
YDL154W	19.1014	1.49995	0.811762	1.84777	0.0452911	0.875545
YDR133C	290.337	0.455166	0.24594	1.85072	0.0449485	0.875545
YER027C	296.079	0.364913	0.193805	1.88289	0.041351	0.875545
YGL091C	121.856	0.453323	0.244013	1.85778	0.044137	0.875545
YGR008C	181.475	0.420798	0.228313	1.84307	0.0458407	0.875545
YGR105W	303.374	0.428825	0.228392	1.87758	0.0419271	0.875545
YGR167W	663.694	0.285196	0.153279	1.86063	0.0438125	0.875545
YGR196C	111.815	0.552139	0.297256	1.85745	0.0441744	0.875545
YGR241C	163.382	0.424481	0.227101	1.86913	0.0428589	0.875545
YHR016C	124.227	0.495625	0.265736	1.8651	0.0433083	0.875545
YHR080C	49.5385	-0.76418	0.409103	-1.86794	0.042991	0.875545
YHR123W	83.1618	-0.536088	0.290643	-1.84449	0.0456746	0.875545
YIL118W	202.45	0.374046	0.202684	1.84546	0.0455606	0.875545
YIL129C	110.661	-0.489401	0.26432	-1.85155	0.0448519	0.875545
YIR006C	656.458	0.351374	0.186872	1.88029	0.041632	0.875545
YKL184W	399.199	0.308092	0.166166	1.85412	0.0445561	0.875545
YLL015W	124.046	-0.493853	0.267141	-1.84866	0.0451871	0.875545
YLL048C	316.68	-0.36325	0.196155	-1.85186	0.0448166	0.875545
YLR073C	66.4564	0.606229	0.328624	1.84475	0.0456439	0.875545
YLR273C	38.8649	-0.784005	0.418195	-1.87474	0.0422389	0.875545
YLR342W	1896.56	-0.273981	0.146052	-1.87591	0.0421096	0.875545
YML049C	96.7462	-0.510957	0.275678	-1.85346	0.044632	0.875545
YML100W	97.6578	0.535953	0.290884	1.8425	0.0459087	0.875545
YNL072W	88.6197	0.527473	0.283256	1.86218	0.0436375	0.875545
YOR224C	522.431	0.317712	0.17063	1.862	0.043658	0.875545
YPL177C	221.156	0.44122	0.238556	1.84954	0.045085	0.875545
YPR006C	99.6451	0.501909	0.272386	1.84264	0.0458919	0.875545
YCL058C	52.2312	-2.19242	1.19369	-1.83667	0.0466002	0.881207
YOL063C	53.8594	-0.687589	0.374359	-1.83671	0.046595	0.881207
YOR007C	1668.74	0.252953	0.137772	1.83602	0.0466771	0.881207
YLR087C	56.4754	-0.690635	0.377642	-1.82881	0.0475466	0.887415
YNL333W	46.408	0.756063	0.413516	1.82838	0.0475989	0.887415
YOR276W	810.6	0.258452	0.141382	1.82805	0.047639	0.887415
YPL166W	18.5672	-1.16095	0.634002	-1.83114	0.0472643	0.887415
YAL059W	138.766	0.449494	0.246113	1.82637	0.0478432	0.888267
YBL106C	29.1476	-1.02988	0.568453	-1.81172	0.0496589	0.889131
YBR109C	1067.61	0.234559	0.128665	1.82302	0.0482535	0.889131
YBR268W	227.328	0.350068	0.194974	1.79546	0.0517425	0.889131
YDL007W	653.443	-0.265119	0.146557	-1.80899	0.0500044	0.889131
YDL112W	144.99	-0.430701	0.239694	-1.79688	0.0515577	0.889131
YGL029W	135.466	0.473315	0.2595	1.82395	0.0481393	0.889131
YGL043W	338.169	0.318029	0.17706	1.79617	0.0516505	0.889131
YGL068W	887.786	0.274198	0.150852	1.81766	0.0489162	0.889131
YGR215W	247.547	0.380917	0.209466	1.81852	0.0488098	0.889131
YIL087C	37.8797	0.761241	0.419418	1.81499	0.0492487	0.889131
YIL106W	196.219	0.37763	0.209905	1.79905	0.0512768	0.889131
YKL089W	64.4506	0.625981	0.348813	1.79461	0.0518541	0.889131
YKR079C	122.466	-0.441881	0.243549	-1.81434	0.0493307	0.889131
YLR008C	303.867	0.32643	0.181521	1.7983	0.051373	0.889131
YLR025W	314.804	0.332291	0.184188	1.80408	0.0506289	0.889131
YLR424W	42.4209	0.719408	0.398721	1.80429	0.0506022	0.889131
YLR438W	16.1068	-1.33317	0.73587	-1.81169	0.0496631	0.889131
YLR454W	100.131	-0.495429	0.274274	-1.80633	0.0503423	0.889131
YML075C	365.712	-0.385294	0.214363	-1.79739	0.0514916	0.889131
YML078W	964.045	0.281916	0.154947	1.81944	0.0486959	0.889131
YNL325C	50.3425	-0.671448	0.369288	-1.81822	0.0488461	0.889131
YNR054C	185.378	0.400076	0.222904	1.79484	0.0518235	0.889131
YOL093W	200.475	0.39219	0.216819	1.80884	0.050023	0.889131
YOR137C	27.2553	-1.00285	0.558466	-1.79572	0.0517083	0.889131
YPR094W	64.3097	0.647966	0.360683	1.7965	0.0516078	0.889131
YBR267W	263.436	0.410141	0.228801	1.79257	0.0521206	0.890977
YDR156W	218.559	0.367791	0.205536	1.78942	0.0525343	0.895319
YAL039C	435.256	0.308815	0.175428	1.76035	0.0564903	0.895732
YBL030C	4570.67	0.229792	0.131907	1.74207	0.0591032	0.895732
YBL033C	143.266	0.446343	0.258876	1.72416	0.0617599	0.895732
YBR139W	254.76	-0.354229	0.207366	-1.70823	0.0642036	0.895732
YBR140C	99.4569	-0.508733	0.298539	-1.70408	0.0648542	0.895732
YBR282W	361.714	0.349318	0.19569	1.78505	0.053114	0.895732
YCL054W	472.967	0.331222	0.18928	1.74991	0.057971	0.895732
YDL005C	112.596	0.459197	0.261932	1.75312	0.0575127	0.895732
YDL024C	8.77547	1.536	0.905299	1.69668	0.0660265	0.895732
YDL150W	234.061	0.360866	0.204367	1.76577	0.0557349	0.895732
YDL166C	141.098	0.387638	0.228744	1.69464	0.0663525	0.895732
YDR159W	76.5741	-0.520035	0.303257	-1.71483	0.0631812	0.895732
YDR164C	98.3635	-0.457908	0.269092	-1.70168	0.0652321	0.895732
YDR260C	72.7683	0.586488	0.335368	1.74879	0.0581315	0.895732
YDR276C	1201.82	0.254971	0.143727	1.77399	0.0546042	0.895732
YDR407C	86.1924	-0.489742	0.281498	-1.73977	0.0594391	0.895732
YDR425W	44.5509	-0.638707	0.375671	-1.70018	0.0654699	0.895732
YDR451C	49.7635	-1.07461	0.604417	-1.77792	0.0540709	0.895732
YDR518W	198.703	-0.376218	0.21689	-1.7346	0.0601995	0.895732
YEL062W	48.2616	-0.675628	0.393151	-1.71849	0.0626199	0.895732
YEL073C	11.5688	-1.28227	0.756952	-1.69399	0.066457	0.895732
YER062C	496.043	0.282994	0.166339	1.70132	0.0652895	0.895732
YER076W-A	7.9864	-1.59909	0.929536	-1.72031	0.0623423	0.895732
YER089C	223.533	0.321585	0.187901	1.71146	0.0637017	0.895732
YER112W	277.701	0.392889	0.220567	1.78127	0.0536198	0.895732
YFL050C	20.2108	-1.28679	0.751566	-1.71215	0.0635957	0.895732
YGL116W	84.7681	-0.544849	0.31188	-1.74699	0.058391	0.895732
YGL255W	382.434	-0.307908	0.177537	-1.73434	0.060238	0.895732
YGR005C	224.976	0.338785	0.199603	1.6973	0.0659274	0.895732
YGR082W	601.261	0.258817	0.151924	1.7036	0.0649295	0.895732
YGR128C	177.733	-0.398625	0.22594	-1.7643	0.0559397	0.895732
YGR183C	613.36	0.252128	0.148436	1.69856	0.065726	0.895732
YGR198W	94.5056	-0.499024	0.287234	-1.73734	0.0597949	0.895732
YGR218W	479.628	-0.311784	0.18197	-1.71339	0.0634038	0.895732
YGR264C	545.292	-0.257799	0.147663	-1.74586	0.0585535	0.895732
YGR274C	71.6761	-0.571907	0.329955	-1.73329	0.0603929	0.895732
YHL047C	34.2466	0.872443	0.497528	1.75355	0.0574505	0.895732
YHR023W	147.041	-0.394986	0.227284	-1.73785	0.0597198	0.895732
YHR205W	285.242	0.340082	0.192856	1.7634	0.0560646	0.895732
YIL019W	86.0312	0.563935	0.329756	1.71016	0.0639039	0.895732
YIL098C	186.209	0.407797	0.237721	1.71544	0.0630874	0.895732
YJL034W	2106.47	-0.255716	0.148652	-1.72023	0.0623547	0.895732
YJL051W	57.6234	-0.588752	0.333398	-1.76591	0.0557152	0.895732
YJL070C	55.5286	-0.604059	0.348771	-1.73196	0.0605903	0.895732
YJL131C	68.9883	0.579955	0.327676	1.76991	0.0551639	0.895732
YJL158C	1751.44	0.276512	0.15877	1.74159	0.0591734	0.895732
YJR014W	446.734	0.291456	0.163906	1.77819	0.054035	0.895732
YJR054W	64.1887	-0.595044	0.346836	-1.71564	0.0630573	0.895732
YJR120W	141.595	-0.485578	0.283165	-1.71483	0.0631819	0.895732
YJR124C	57.0673	-0.655704	0.36689	-1.7872	0.0528288	0.895732
YJR152W	13.7122	-1.87595	1.09969	-1.70589	0.0645691	0.895732
YKL039W	390.204	-0.289227	0.168535	-1.71613	0.0629825	0.895732
YKL052C	68.447	0.575585	0.324686	1.77274	0.0547755	0.895732
YKL142W	498.794	0.29638	0.167271	1.77185	0.0548966	0.895732
YKL190W	278.035	0.340187	0.197857	1.71936	0.062488	0.895732
YKL205W	183.195	-0.397502	0.233962	-1.699	0.065656	0.895732
YKR005C	12.9805	1.36034	0.791543	1.7186	0.0626041	0.895732
YKR104W	6.56053	-2.72457	1.60296	-1.69971	0.0655435	0.895732
YLL008W	384.852	0.369407	0.216557	1.70582	0.0645811	0.895732
YLR007W	89.744	-0.515909	0.291768	-1.76822	0.0553966	0.895732
YLR052W	130.292	0.435702	0.249518	1.74618	0.0585079	0.895732
YLR138W	139.77	-0.474573	0.27814	-1.70624	0.0645152	0.895732
YLR188W	148.146	-0.455222	0.25777	-1.766	0.0557031	0.895732
YLR297W	32.4222	0.880117	0.501092	1.7564	0.0570473	0.895732
YLR438C-A	216.702	0.362543	0.213848	1.69533	0.0662418	0.895732
YLR452C	122.477	-0.432625	0.253645	-1.70563	0.06461	0.895732
YMR079W	770.409	0.271719	0.156314	1.73829	0.0596561	0.895732
YMR174C	32.7602	0.835995	0.475245	1.75908	0.0566688	0.895732
YMR269W	85.8649	0.536129	0.309215	1.73384	0.0603122	0.895732
YMR276W	950.138	0.269293	0.155432	1.73254	0.0605041	0.895732
YNL066W	241.489	-0.422052	0.236644	-1.78349	0.0533219	0.895732
YNL087W	141.813	-0.404399	0.235011	-1.72077	0.062273	0.895732
YNL113W	361.389	0.31595	0.178183	1.77317	0.054716	0.895732
YNL131W	829.229	0.238358	0.13713	1.73819	0.0596698	0.895732
YNL190W	767.949	-0.253135	0.143753	-1.76091	0.0564126	0.895732
YNL264C	142.486	0.419551	0.239405	1.75247	0.0576043	0.895732
YNR041C	134.292	-0.385271	0.227226	-1.69554	0.0662074	0.895732
YOR099W	452.176	-0.303969	0.17789	-1.70875	0.0641233	0.895732
YOR139C	1.73253	-3.76471	2.18543	-1.72264	0.0619888	0.895732
YOR204W	987.682	0.309242	0.175842	1.75863	0.0567324	0.895732
YOR332W	2131.21	0.257531	0.149615	1.72129	0.0621941	0.895732
YOR335C	1282.91	0.246988	0.138799	1.77947	0.0538619	0.895732
YPL175W	77.7857	-0.518095	0.297676	-1.74046	0.0593377	0.895732
YPL216W	25.0734	0.873427	0.512135	1.70546	0.0646365	0.895732
YPL224C	60.2533	-0.596479	0.339561	-1.75662	0.0570162	0.895732
YPL247C	61.9964	-0.582369	0.336652	-1.72988	0.0608998	0.895732
YPL264C	10.9067	-1.31789	0.749341	-1.75874	0.0567172	0.895732
YAL012W	1830.46	0.211786	0.127547	1.66045	0.072019	0.896256
YBR079C	829.4	-0.26168	0.155676	-1.68093	0.0685788	0.896256
YBR147W	17.0592	-1.06094	0.633653	-1.67432	0.0696736	0.896256
YBR289W	91.585	-0.476968	0.2878	-1.65729	0.0725628	0.896256
YCL029C	85.8166	0.483032	0.291929	1.65462	0.0730239	0.896256
YCR017C	141.718	-0.377427	0.226147	-1.66895	0.0705755	0.896256
YDL022W	679.522	0.253622	0.153119	1.65637	0.072721	0.896256
YDL045W-A	213.681	0.334441	0.201355	1.66095	0.0719338	0.896256
YDR298C	1062.26	0.230144	0.13808	1.66674	0.070948	0.896256
YEL066W	138.647	0.403893	0.244122	1.65448	0.0730496	0.896256
YFR003C	131.354	0.426968	0.254928	1.67485	0.0695853	0.896256
YGL060W	87.1599	-0.497733	0.299111	-1.66404	0.0714063	0.896256
YGR079W	172	0.480357	0.289535	1.65907	0.0722572	0.896256
YGR271W	82.3959	-0.509769	0.306013	-1.66584	0.0711006	0.896256
YHR008C	689.915	0.272682	0.164254	1.66013	0.0720753	0.896256
YHR154W	84.1721	-0.50501	0.300231	-1.68207	0.0683911	0.896256
YIL005W	156.262	-0.375305	0.225431	-1.66483	0.0712717	0.896256
YJL116C	31.0227	0.871548	0.522894	1.66678	0.0709419	0.896256
YJL154C	188.406	-0.384541	0.228726	-1.68123	0.0685293	0.896256
YJL186W	163.792	-0.387197	0.232938	-1.66223	0.0717142	0.896256
YKL049C	84.752	0.569239	0.341776	1.66553	0.0711528	0.896256
YKL085W	1005.9	0.266918	0.158089	1.6884	0.067358	0.896256
YKL135C	162.244	-0.371671	0.222474	-1.67063	0.0702921	0.896256
YKR038C	167.178	0.379211	0.228463	1.65983	0.0721253	0.896256
YKR082W	134.015	-0.416933	0.250617	-1.66363	0.0714764	0.896256
YML003W	6.88917	-1.61105	0.973067	-1.65564	0.072847	0.896256
YMR152W	211.561	-0.325688	0.196022	-1.66148	0.0718425	0.896256
YMR304C-A	63.0066	-1.41647	0.853806	-1.659	0.0722676	0.896256
YNL088W	216.3	-0.350452	0.210205	-1.66719	0.070872	0.896256
YNL100W	187.795	0.346632	0.208894	1.65937	0.0722055	0.896256
YNL297C	107.933	-0.455825	0.27005	-1.68793	0.0674345	0.896256
YNR040W	138.558	-0.423843	0.25088	-1.68943	0.067192	0.896256
YNR062C	2.37329	-3.18019	1.91237	-1.66296	0.0715902	0.896256
YOR042W	356.475	0.309395	0.186752	1.65672	0.0726614	0.896256
YOR091W	356.269	0.297383	0.17888	1.66248	0.0716729	0.896256
YOR124C	220.563	-0.369924	0.222284	-1.66419	0.0713802	0.896256
YOR298C-A	1149.27	0.230158	0.136182	1.69008	0.0670866	0.896256
YOR340C	261.902	0.324709	0.194375	1.67053	0.0703095	0.896256
YOR362C	642.589	0.23388	0.140023	1.6703	0.0703475	0.896256
YPL127C	299.47	0.338909	0.203094	1.66873	0.0706113	0.896256
YPR116W	9.02873	1.7365	1.0363	1.67568	0.069448	0.896256
YCL011C	438.97	0.260843	0.158211	1.6487	0.0740562	0.900338
YDL003W	84.0116	-0.547604	0.332209	-1.64837	0.0741143	0.900338
YER117W	5047.58	0.233515	0.141778	1.64705	0.0743457	0.900338
YHL034C	1563.03	0.236754	0.143704	1.64751	0.0742648	0.900338
YLR333C	2336.52	0.222412	0.134881	1.64895	0.0740134	0.900338
YPL029W	107.852	-0.469647	0.284366	-1.65156	0.0735565	0.900338
YDR155C	2950.05	0.21766	0.132374	1.64428	0.0748348	0.904307
YLR106C	183.88	-0.402719	0.24523	-1.64221	0.0752025	0.904851
YOL086W-A	44.0108	0.642173	0.391039	1.64222	0.0751998	0.904851
YBL034C	58.0699	-0.550382	0.351227	-1.56703	0.08955	0.911085
YBL043W	23.8259	0.809084	0.518786	1.55957	0.0910853	0.911085
YBL058W	587.249	0.245038	0.160441	1.52728	0.0979825	0.911085
YBR136W	39.8121	-0.689664	0.435932	-1.58205	0.0865198	0.911085
YBR158W	148.691	-0.822961	0.516636	-1.59292	0.0843775	0.911085
YBR167C	52.9495	0.592159	0.387174	1.52944	0.0975089	0.911085
YBR184W	9.505	-1.39181	0.881534	-1.57885	0.0871567	0.911085
YBR290W	121.907	-0.414927	0.25939	-1.59962	0.083079	0.911085
YCL042W	10.674	-2.45397	1.51425	-1.62059	0.0791217	0.911085
YCL057W	514.538	-0.242975	0.149814	-1.62185	0.0788884	0.911085
YCR004C	467.344	0.241909	0.158186	1.52927	0.0975466	0.911085
YCR106W	26.7611	-0.772313	0.500016	-1.54458	0.0942383	0.911085
YDL042C	117.943	0.455002	0.281663	1.61541	0.0800839	0.911085
YDL085C-A	77.2587	0.51173	0.323529	1.58171	0.0865863	0.911085
YDL146W	41.6818	-0.620974	0.407167	-1.52511	0.0984613	0.911085
YDR014W-A	12.1115	-1.26914	0.835519	-1.51898	0.0998203	0.911085
YDR018C	17.914	0.971145	0.60848	1.59602	0.083776	0.911085
YDR021W	62.2361	0.574661	0.356563	1.61167	0.0807867	0.911085
YDR085C	125.119	-0.399028	0.262501	-1.5201	0.0995719	0.911085
YDR086C	992.31	0.234481	0.149115	1.57249	0.0884385	0.911085
YDR091C	437.297	-0.260067	0.164058	-1.58521	0.0858928	0.911085
YDR107C	24.804	-0.856412	0.530725	-1.61367	0.0804109	0.911085
YDR145W	304.003	0.286447	0.187963	1.52395	0.0987166	0.911085
YDR189W	189.291	-0.330789	0.209073	-1.58217	0.0864953	0.911085
YDR210W	239.29	0.322248	0.207516	1.55288	0.0924818	0.911085
YDR229W	74.7373	0.477066	0.308506	1.54637	0.0938558	0.911085
YDR242W	32.8682	-0.749711	0.475445	-1.57686	0.0875563	0.911085
YDR258C	237.907	-0.322881	0.206276	-1.56529	0.0899068	0.911085
YDR288W	154.27	0.463258	0.283416	1.63455	0.0765716	0.911085
YDR377W	717.739	0.254031	0.158253	1.60522	0.0820074	0.911085
YDR380W	104.085	-0.444838	0.292922	-1.51862	0.099901	0.911085
YDR420W	108.497	-0.431281	0.28119	-1.53377	0.0965637	0.911085
YDR421W	44.1459	0.649136	0.397318	1.6338	0.0767077	0.911085
YDR424C	179.241	0.359324	0.221602	1.62148	0.0789559	0.911085
YDR443C	54.9847	-0.55957	0.347923	-1.60832	0.0814191	0.911085
YDR452W	226.826	-0.325966	0.199289	-1.63564	0.0763755	0.911085
YDR463W	173.162	0.36602	0.241274	1.51703	0.100257	0.911085
YDR487C	657.644	0.233722	0.143184	1.63232	0.0769737	0.911085
YDR504C	16.0091	-2.02823	1.24281	-1.63197	0.0770382	0.911085
YDR506C	18.1904	-0.889359	0.582194	-1.5276	0.0979126	0.911085
YDR523C	5.62598	-2.21316	1.3635	-1.62315	0.0786489	0.911085
YEL034W	12511.8	0.180619	0.111221	1.62396	0.0784992	0.911085
YEL072W	14.776	1.21554	0.775152	1.56813	0.0893252	0.911085
YER021W	482.008	-0.230359	0.148376	-1.55253	0.0925548	0.911085
YER048C	385.153	0.276432	0.169473	1.63113	0.0771901	0.911085
YER056C-A	3174.55	0.225823	0.145405	1.55307	0.0924427	0.911085
YER080W	243.156	-0.31145	0.190641	-1.6337	0.0767259	0.911085
YER118C	147.596	-0.36554	0.233901	-1.5628	0.090419	0.911085
YFL017C	119.436	0.410125	0.255636	1.60434	0.0821761	0.911085
YGL022W	325.69	-0.338632	0.215438	-1.57183	0.0885718	0.911085
YGL153W	79.8908	0.454943	0.295919	1.53739	0.0957797	0.911085
YGL197W	82.6254	-0.441419	0.285605	-1.54556	0.0940298	0.911085
YGL215W	307.818	0.262111	0.171962	1.52423	0.0986542	0.911085
YGR009C	183.152	0.386148	0.241861	1.59657	0.0836693	0.911085
YGR037C	1317.19	0.201303	0.129248	1.55749	0.0915181	0.911085
YGR116W	691.3	0.255078	0.164789	1.5479	0.0935311	0.911085
YGR140W	66.8174	-0.481249	0.316977	-1.51825	0.0999853	0.911085
YHL016C	9.02393	-2.20787	1.36102	-1.62222	0.0788206	0.911085
YHR041C	126.096	0.431413	0.278201	1.55073	0.0929351	0.911085
YHR066W	184.036	0.344712	0.220136	1.5659	0.0897804	0.911085
YHR069C	154.46	0.362855	0.234152	1.54966	0.0931605	0.911085
YHR102W	70.7584	-0.469916	0.304201	-1.54476	0.0941995	0.911085
YHR142W	267.508	-0.298177	0.182409	-1.63467	0.0765511	0.911085
YHR168W	62.3942	-0.517223	0.319409	-1.61931	0.0793576	0.911085
YHR199C	87.9402	0.455128	0.279561	1.62801	0.0777574	0.911085
YIL076W	564.341	0.241761	0.1571	1.53889	0.0954555	0.911085
YIL090W	109.046	-0.399428	0.253393	-1.57632	0.0876652	0.911085
YIR004W	321.249	0.281699	0.183778	1.53282	0.0967704	0.911085
YIR015W	32.3256	0.721831	0.450973	1.60061	0.08289	0.911085
YIR029W	13.8344	1.16814	0.759174	1.5387	0.0954984	0.911085
YJL023C	30.0167	-0.761458	0.464997	-1.63756	0.0760317	0.911085
YJL055W	233.767	0.331447	0.208182	1.5921	0.0845375	0.911085
YJL074C	143.277	-0.382941	0.252333	-1.51761	0.100128	0.911085
YJL086C	1.49443	-3.42664	2.18238	-1.57014	0.0889147	0.911085
YJL123C	368.051	0.27798	0.178895	1.55387	0.0922739	0.911085
YJL140W	269.453	0.308997	0.202526	1.52572	0.0983271	0.911085
YJL193W	44.3932	-0.659827	0.413217	-1.5968	0.0836235	0.911085
YJL207C	102.956	-0.430052	0.271252	-1.58543	0.0858485	0.911085
YJR015W	285.983	-0.285076	0.182273	-1.56401	0.0901691	0.911085
YJR068W	192.722	0.326406	0.207345	1.57421	0.08809	0.911085
YJR109C	747.972	-0.227826	0.144389	-1.57786	0.0873568	0.911085
YJR142W	163.823	-0.345274	0.222949	-1.54867	0.0933691	0.911085
YJR143C	376.091	-0.266178	0.17339	-1.53514	0.0962668	0.911085
YKL006C-A	86.3832	0.486546	0.305763	1.59125	0.084704	0.911085
YKL027W	121.191	-0.386434	0.243427	-1.58747	0.0854459	0.911085
YKL050C	11.4212	-2.00683	1.3064	-1.53615	0.0960486	0.911085
YKL086W	12.5832	-1.21551	0.748733	-1.62343	0.078597	0.911085
YKL103C	169.89	0.475456	0.293692	1.61889	0.0794358	0.911085
YKL175W	142.278	-0.371222	0.240881	-1.54111	0.0949804	0.911085
YKL189W	59.6644	-0.556327	0.349296	-1.59271	0.0844194	0.911085
YKR019C	29.765	0.764819	0.48799	1.56729	0.0894972	0.911085
YLL040C	245.82	-0.340916	0.215898	-1.57906	0.0871152	0.911085
YLR115W	86.4357	-0.451793	0.290321	-1.55618	0.0917903	0.911085
YLR131C	100.653	-0.420907	0.277095	-1.519	0.0998171	0.911085
YLR150W	8333.81	0.186408	0.122138	1.5262	0.0982195	0.911085
YLR160C	126.138	-0.670772	0.433222	-1.54833	0.0934404	0.911085
YLR189C	104.193	-0.426796	0.276988	-1.54085	0.095036	0.911085
YLR203C	351.437	-0.249114	0.161848	-1.53919	0.0953927	0.911085
YLR206W	245.041	0.318715	0.206326	1.54472	0.0942081	0.911085
YLR274W	224.098	-0.312414	0.2033	-1.53672	0.0959255	0.911085
YLR314C	510.631	-0.227251	0.149133	-1.52382	0.0987469	0.911085
YLR348C	84.8352	0.474252	0.301455	1.57321	0.088293	0.911085
YLR355C	3811.35	0.176476	0.11397	1.54845	0.0934166	0.911085
YLR426W	55.5628	0.552543	0.357359	1.54619	0.0938953	0.911085
YLR442C	86.0735	-0.508634	0.315009	-1.61466	0.080224	0.911085
YML001W	339.199	0.268737	0.176276	1.52453	0.0985889	0.911085
YML007C-A	1.58801	3.77911	2.37492	1.59126	0.0847029	0.911085
YML104C	46.0448	-0.601521	0.389644	-1.54377	0.0944099	0.911085
YML125C	238.658	-0.342977	0.221851	-1.54598	0.0939392	0.911085
YMR002W	790.611	0.263104	0.163104	1.61311	0.0805154	0.911085
YMR013C	55.5048	-0.582552	0.370526	-1.57223	0.0884904	0.911085
YMR017W	8.18102	-1.45984	0.959872	-1.52087	0.0994011	0.911085
YMR098C	116.86	-0.417479	0.271678	-1.53667	0.0959356	0.911085
YMR101C	17.9317	0.954146	0.610059	1.56402	0.0901663	0.911085
YMR137C	17.135	-1.0315	0.659768	-1.56342	0.09029	0.911085
YMR177W	65.2705	-0.508607	0.332569	-1.52933	0.0975335	0.911085
YMR277W	139.64	0.364471	0.225851	1.61377	0.0803917	0.911085
YNL019C	2.19554	-2.84799	1.81563	-1.5686	0.0892294	0.911085
YNL079C	1629.1	0.197327	0.12784	1.54354	0.0944583	0.911085
YNL106C	57.3116	-0.548728	0.353014	-1.55441	0.0921614	0.911085
YNL118C	181.164	-0.344113	0.212933	-1.61606	0.0799623	0.911085
YNL157W	143.17	0.372175	0.229509	1.62161	0.0789317	0.911085
YNL186W	307.052	0.319974	0.207582	1.54144	0.0949091	0.911085
YNL216W	181.883	0.360707	0.229847	1.56933	0.0890791	0.911085
YNL308C	299.451	0.327618	0.208734	1.56955	0.0890347	0.911085
YNL327W	598.752	-1.65666	1.06275	-1.55884	0.0912377	0.911085
YNR006W	183.923	0.3736	0.238159	1.5687	0.0892084	0.911085
YOL054W	67.6684	0.550488	0.340958	1.61454	0.0802481	0.911085
YOL060C	115.888	-0.403364	0.258535	-1.56019	0.0909566	0.911085
YOL062C	178.324	-0.327302	0.214681	-1.5246	0.0985743	0.911085
YOL087C	94.7671	-0.433785	0.277366	-1.56395	0.0901821	0.911085
YOL113W	93.1654	-0.443926	0.280448	-1.58292	0.086346	0.911085
YOL115W	113.426	-0.413344	0.266401	-1.55159	0.0927538	0.911085
YOL119C	166.024	-0.346081	0.219508	-1.57662	0.0876046	0.911085
YOR022C	41.471	-0.642361	0.416787	-1.54122	0.094955	0.911085
YOR076C	85.4649	-0.454011	0.284509	-1.59577	0.0838245	0.911085
YOR130C	85.1982	-0.428283	0.280255	-1.52819	0.0977832	0.911085
YOR232W	943.124	0.221933	0.138537	1.60198	0.0826265	0.911085
YOR311C	179.167	0.347665	0.218821	1.58881	0.0851825	0.911085
YOR313C	7.50998	-1.86221	1.21104	-1.53769	0.0957144	0.911085
YPL014W	59.5722	-0.577188	0.374854	-1.53977	0.0952681	0.911085
YPL015C	138.575	0.351727	0.227953	1.54298	0.0945792	0.911085
YPL037C	3370.43	0.220812	0.14146	1.56094	0.0908017	0.911085
YPL046C	39.4243	0.692057	0.429091	1.61284	0.0805653	0.911085
YPL059W	395.418	0.25782	0.169636	1.51984	0.0996287	0.911085
YPL271W	707.765	0.234383	0.148367	1.57975	0.0869768	0.911085
YPR002W	40.0526	-1.40445	0.893789	-1.57134	0.088671	0.911085
YPR020W	570.12	0.268123	0.166889	1.60659	0.081747	0.911085
YPR079W	66.2619	-0.542356	0.339194	-1.59896	0.0832079	0.911085
YPR132W	7363.91	0.198452	0.130792	1.51731	0.100195	0.911085
YPR154W	128.38	0.40316	0.258719	1.55829	0.0913509	0.911085
YDL160C-A	48.1196	0.576275	0.380592	1.51415	0.100903	0.911143
YDL169C	24.7712	-0.744098	0.492358	-1.51129	0.101548	0.911143
YER177W	2924.08	0.177033	0.11692	1.51414	0.100906	0.911143
YJL020C	645.536	0.505134	0.33332	1.51546	0.100609	0.911143
YJL225C	65.8396	-0.641115	0.424087	-1.51175	0.101445	0.911143
YJR010W	46.4716	0.576318	0.381538	1.51051	0.101726	0.911143
YKR034W	13.2481	-1.10958	0.734244	-1.51118	0.101574	0.911143
YML128C	68.0493	0.52404	0.346824	1.51097	0.101623	0.911143
YOR133W	4671.06	-0.163326	0.108047	-1.51161	0.101476	0.911143
YAL003W	7912.93	0.162378	0.110745	1.46623	0.112157	0.914088
YBL054W	167.307	0.398893	0.269837	1.47827	0.109241	0.914088
YBR066C	36.3681	-0.627096	0.418299	-1.49916	0.104324	0.914088
YBR137W	156.705	0.339561	0.229745	1.47799	0.109308	0.914088
YBR170C	174.281	-0.339976	0.229253	-1.48297	0.108119	0.914088
YBR182C	22.0459	-0.816226	0.55706	-1.46524	0.1124	0.914088
YBR222C	240.944	0.284346	0.192033	1.48071	0.108657	0.914088
YBR254C	72.984	-0.447522	0.304333	-1.4705	0.111116	0.914088
YBR275C	74.3517	-0.452643	0.302508	-1.4963	0.104986	0.914088
YCL034W	217.916	0.327844	0.221623	1.47929	0.108997	0.914088
YCR044C	86.901	-0.422826	0.286157	-1.4776	0.109402	0.914088
YDL035C	96.1396	-0.393154	0.27049	-1.45349	0.115311	0.914088
YDL092W	274.2	0.279809	0.191363	1.46219	0.11315	0.914088
YDL130W	4849.98	0.20715	0.140799	1.47124	0.110936	0.914088
YDR002W	1512.19	0.170589	0.114895	1.48473	0.107701	0.914088
YDR077W	16157.9	0.20013	0.137157	1.45913	0.113906	0.914088
YDR135C	214.822	-0.312556	0.214519	-1.45701	0.114433	0.914088
YDR148C	743.733	0.236538	0.159796	1.48025	0.108768	0.914088
YDR166C	97.777	-0.413114	0.280455	-1.47301	0.110508	0.914088
YDR184C	133.809	-0.384736	0.26045	-1.4772	0.109499	0.914088
YDR239C	88.5044	-0.419134	0.287559	-1.45756	0.114297	0.914088
YDR299W	259.411	0.318279	0.213566	1.49031	0.106386	0.914088
YDR337W	344.371	0.254516	0.169965	1.49746	0.104716	0.914088
YDR363W	36.1589	-0.614271	0.420696	-1.46013	0.113658	0.914088
YDR381W	862.192	0.229915	0.157891	1.45617	0.114643	0.914088
YDR395W	273.564	-0.274073	0.186721	-1.46782	0.111768	0.914088
YDR483W	658.35	-0.270874	0.18221	-1.4866	0.107258	0.914088
YDR510W	613.976	0.273176	0.1824	1.49767	0.104667	0.914088
YDR532C	30.5121	-0.664637	0.449866	-1.47741	0.109447	0.914088
YFL002C	97.3229	-0.407836	0.273829	-1.48938	0.106602	0.914088
YFL017W-A	88.3779	0.460557	0.307077	1.49981	0.104174	0.914088
YFL066C	11.6258	-1.98411	1.32669	-1.49554	0.105163	0.914088
YFR008W	34.426	0.700603	0.469384	1.4926	0.105848	0.914088
YGL027C	206.061	-0.309308	0.211083	-1.46534	0.112376	0.914088
YGL229C	26.0598	-0.805063	0.543246	-1.48195	0.108362	0.914088
YGL238W	351.456	-0.269563	0.182515	-1.47694	0.109561	0.914088
YGR092W	296.149	0.281263	0.190784	1.47425	0.110208	0.914088
YHL027W	164.169	0.363928	0.250031	1.45553	0.1148	0.914088
YHR039C	434.964	-0.268378	0.17903	-1.49907	0.104344	0.914088
YHR174W	47380.5	0.171915	0.117169	1.46724	0.111912	0.914088
YHR184W	40.8757	0.609071	0.412364	1.47702	0.109541	0.914088
YHR216W	210.209	0.316001	0.209762	1.50647	0.102643	0.914088
YIL006W	31.2511	0.749666	0.504634	1.48557	0.107503	0.914088
YIL023C	111.858	0.394729	0.270645	1.45847	0.114069	0.914088
YIL046W	73.3714	0.46981	0.312298	1.50437	0.103125	0.914088
YIL050W	68.3441	0.504592	0.340702	1.48103	0.10858	0.914088
YIR005W	39.5624	-0.635761	0.43643	-1.45673	0.114501	0.914088
YJL002C	461.926	-0.257295	0.173943	-1.47919	0.10902	0.914088
YJL016W	66.5529	-0.498094	0.336281	-1.48118	0.108545	0.914088
YJL092W	63.5254	-0.507261	0.343275	-1.47771	0.109375	0.914088
YJL184W	92.7456	0.435031	0.299527	1.45239	0.115586	0.914088
YJL222W	43.4021	-0.604204	0.415956	-1.45257	0.115541	0.914088
YKL081W	3898.19	0.159297	0.109506	1.45469	0.115011	0.914088
YKL179C	149.645	0.346714	0.237844	1.45773	0.114252	0.914088
YKL188C	25.6662	-0.723792	0.496659	-1.45732	0.114355	0.914088
YKL218C	78.1485	0.45162	0.31045	1.45473	0.115002	0.914088
YKR037C	60.8811	-0.489817	0.333998	-1.46653	0.112085	0.914088
YLL052C	18.8209	0.933487	0.642566	1.45275	0.115496	0.914088
YLR061W	6152.81	0.213136	0.143511	1.48515	0.107601	0.914088
YLR090W	187.22	0.352026	0.234759	1.49952	0.10424	0.914088
YLR199C	174.677	0.337239	0.228153	1.47813	0.109275	0.914088
YLR422W	73.0423	-0.490058	0.327564	-1.49606	0.105041	0.914088
YMR180C	40.5993	0.623839	0.418103	1.49207	0.105972	0.914088
YMR214W	198.688	0.306329	0.203361	1.50633	0.102676	0.914088
YMR244W	3.397	-2.11193	1.4163	-1.49115	0.106187	0.914088
YMR291W	55.2583	-0.586248	0.391286	-1.49826	0.104531	0.914088
YMR318C	1072.74	0.23894	0.162784	1.46783	0.111766	0.914088
YNL027W	112.553	0.412085	0.275904	1.49358	0.10562	0.914088
YNL102W	160.297	-0.379686	0.252925	-1.50118	0.103858	0.914088
YNL142W	114.019	-0.972106	0.662578	-1.46716	0.111931	0.914088
YNL201C	96.178	-0.387337	0.266676	-1.45246	0.115568	0.914088
YNL302C	6225.79	0.196691	0.134571	1.46162	0.113291	0.914088
YNR020C	104.875	0.4116	0.277319	1.48421	0.107824	0.914088
YOL088C	97.8682	-0.399239	0.27148	-1.4706	0.111092	0.914088
YOR150W	340.338	0.279974	0.192066	1.4577	0.114261	0.914088
YOR208W	105.698	-0.401138	0.268525	-1.49385	0.105555	0.914088
YOR281C	226.547	0.295641	0.201923	1.46412	0.112675	0.914088
YOR344C	252.447	0.349832	0.24046	1.45485	0.114972	0.914088
YPL053C	227.368	-0.314158	0.216049	-1.45411	0.115156	0.914088
YPL067C	54.7895	-0.547811	0.375848	-1.45753	0.114302	0.914088
YPL218W	753.45	0.208629	0.14081	1.48164	0.108436	0.914088
YPR023C	200.805	0.295765	0.200136	1.47782	0.109349	0.914088
YPR159W	383.663	-0.256599	0.173492	-1.47903	0.10906	0.914088
YGL206C	521.219	-0.269209	0.18554	-1.45095	0.115947	0.914371
YOR247W	411.468	-0.354378	0.244176	-1.45132	0.115854	0.914371
YBL004W	173.785	-0.326033	0.225618	-1.44507	0.117432	0.915204
YBR074W	115.047	-0.377397	0.261966	-1.44063	0.118563	0.915204
YBR220C	82.9059	-0.416065	0.290549	-1.432	0.120787	0.915204
YCR032W	50.7845	-0.547362	0.382213	-1.43208	0.120764	0.915204
YDR079W	94.5264	0.408662	0.282996	1.44406	0.117689	0.915204
YDR104C	26.4888	-0.734133	0.51253	-1.43237	0.12069	0.915204
YDR119W	269.889	-0.265651	0.184082	-1.44311	0.117929	0.915204
YDR456W	159.467	-0.355269	0.24757	-1.43503	0.120002	0.915204
YER059W	68.7341	0.471409	0.327211	1.44069	0.118548	0.915204
YGL141W	85.3611	-0.406627	0.280587	-1.4492	0.116387	0.915204
YGL237C	55.5686	0.555605	0.384262	1.4459	0.117221	0.915204
YGR181W	286.861	0.304483	0.212402	1.43352	0.120392	0.915204
YGR202C	227.276	0.288064	0.200279	1.43832	0.119156	0.915204
YIL065C	203.835	0.297299	0.207562	1.43234	0.120699	0.915204
YIL119C	69.0439	-0.476273	0.329412	-1.44582	0.117241	0.915204
YJL166W	829.831	0.210518	0.14681	1.43395	0.120282	0.915204
YKL153W	1.38505	-3.30019	2.30386	-1.43246	0.120666	0.915204
YKL168C	43.3327	0.580859	0.402785	1.44211	0.118186	0.915204
YKR046C	621.087	0.248784	0.172828	1.43949	0.118856	0.915204
YLR088W	104.175	-0.390138	0.269999	-1.44496	0.11746	0.915204
YLR305C	121.521	-0.361299	0.251588	-1.43607	0.119733	0.915204
YLR435W	228.953	0.297344	0.20533	1.44813	0.116657	0.915204
YMR236W	204.858	0.295098	0.205339	1.43713	0.119462	0.915204
YNL263C	235.515	0.285245	0.198658	1.43586	0.119788	0.915204
YPL010W	552.895	0.224584	0.156485	1.43518	0.119963	0.915204
YPL043W	365.618	0.259867	0.180823	1.43713	0.119461	0.915204
YPL048W	934.944	0.202001	0.139421	1.44885	0.116475	0.915204
YPR017C	90.3037	0.403321	0.279056	1.4453	0.117373	0.915204
YPR141C	39.1343	0.609755	0.42369	1.43915	0.118941	0.915204
YLR093C	189.031	0.304862	0.21305	1.43094	0.12106	0.916041
YJR137C	125.861	-0.346306	0.242333	-1.42905	0.121553	0.917292
YPL055C	85.5072	0.423043	0.295961	1.42939	0.121466	0.917292
YBL074C	16.7313	-0.890225	0.623342	-1.42815	0.121789	0.917834
YDR326C	124.509	-0.343271	0.240729	-1.42597	0.122359	0.920123
YPL210C	332.807	-0.296241	0.207781	-1.42573	0.12242	0.920123
YBR088C	324.182	-0.279703	0.196427	-1.42395	0.122888	0.920249
YDR201W	59.6122	0.512511	0.359821	1.42435	0.122783	0.920249
YNL179C	24.575	-0.733785	0.515424	-1.42365	0.122967	0.920249
YOR107W	20.8772	0.826553	0.580783	1.42317	0.123094	0.920249
YHR138C	153.257	0.337859	0.237876	1.42032	0.123846	0.922187
YJL073W	135.103	-0.327401	0.230385	-1.4211	0.123639	0.922187
YPL188W	123.315	-0.359498	0.253001	-1.42094	0.123684	0.922187
YAL046C	128.195	0.339268	0.24112	1.40705	0.127395	0.923267
YDL127W	42.7227	-0.649399	0.458402	-1.41666	0.124817	0.923267
YDR130C	41.4529	0.58761	0.416221	1.41177	0.126123	0.923267
YEL037C	515.914	0.219509	0.155942	1.40764	0.127238	0.923267
YEL055C	261.491	-0.274455	0.194592	-1.41041	0.126489	0.923267
YER002W	305.611	0.352348	0.250057	1.40907	0.12685	0.923267
YFL008W	152.901	-0.354171	0.251571	-1.40784	0.127183	0.923267
YGR199W	83.9498	-0.41534	0.294865	-1.40858	0.126984	0.923267
YGR281W	150.643	-0.317254	0.224325	-1.41426	0.125457	0.923267
YIL169C	4.66674	-1.70531	1.21024	-1.40908	0.126849	0.923267
YJL146W	53.5716	-0.515155	0.363887	-1.4157	0.125073	0.923267
YJL160C	6.28675	1.55714	1.09906	1.41679	0.124782	0.923267
YLL018C-A	32.5109	0.651397	0.460168	1.41556	0.125109	0.923267
YLR024C	41.8556	-0.604997	0.428965	-1.41036	0.126502	0.923267
YLR214W	98.5039	-0.417388	0.296159	-1.40934	0.126779	0.923267
YML108W	110.961	0.418136	0.296486	1.41031	0.126518	0.923267
YMR010W	201.798	-0.276668	0.196571	-1.40747	0.127282	0.923267
YMR231W	72.5298	-0.435033	0.308136	-1.41182	0.126111	0.923267
YMR284W	55.8393	-0.519452	0.367895	-1.41196	0.126074	0.923267
YPL155C	74.2784	-0.46516	0.330639	-1.40685	0.127449	0.923267
YPL226W	689.463	-0.203088	0.14363	-1.41397	0.125535	0.923267
YDR433W	2.81591	-2.6249	1.86894	-1.40448	0.128092	0.924419
YLR067C	73.7897	-0.487082	0.346753	-1.4047	0.128034	0.924419
YOR020C	1719.87	0.201757	0.143657	1.40443	0.128106	0.924419
YOR270C	690.573	-0.222819	0.158722	-1.40383	0.128268	0.924419
YBR161W	48.0135	-0.546982	0.390014	-1.40247	0.12864	0.924843
YGR248W	18.6237	0.867667	0.618699	1.40241	0.128657	0.924843
YBR017C	220.344	-0.28815	0.206078	-1.39826	0.129791	0.925628
YEL060C	489.386	0.234468	0.167946	1.39609	0.130388	0.925628
YJL136C	4283.41	0.178227	0.127429	1.39864	0.129686	0.925628
YKL145W	765.088	0.1983	0.142003	1.39644	0.130291	0.925628
YLL034C	177.476	-0.307975	0.220362	-1.39759	0.129975	0.925628
YLR045C	135.298	-0.344467	0.246344	-1.39831	0.129776	0.925628
YLR207W	99.2722	-0.36692	0.262144	-1.39969	0.129399	0.925628
YMR056C	9.02171	1.44973	1.0385	1.39598	0.130417	0.925628
YOL094C	126.774	-0.349086	0.249618	-1.39848	0.12973	0.925628
YPR198W	87.9622	-0.429453	0.306476	-1.40126	0.128969	0.925628
YHR175W	115.568	0.379192	0.271811	1.39506	0.130672	0.926265
YMR116C	10496.1	-0.166544	0.119463	-1.3941	0.130935	0.926964
YBR162W-A	352.681	0.247016	0.178476	1.38403	0.133742	0.929537
YER100W	236.509	0.279557	0.201076	1.3903	0.131988	0.929537
YGR211W	639.016	0.219141	0.157904	1.38781	0.132683	0.929537
YGR222W	89.1783	0.400641	0.288312	1.38961	0.132181	0.929537
YHL021C	168.988	0.325795	0.235477	1.38356	0.133874	0.929537
YIL024C	25.2612	0.715199	0.51681	1.38387	0.133786	0.929537
YJL133C-A	88.3355	0.446156	0.321902	1.386	0.133189	0.929537
YKL117W	1349.78	0.202995	0.145816	1.39213	0.131482	0.929537
YLR257W	723.74	0.23175	0.167299	1.38524	0.133402	0.929537
YNL078W	123.819	-0.437175	0.315418	-1.38602	0.133184	0.929537
YNL083W	102.561	0.365906	0.263402	1.38916	0.132308	0.929537
YNR058W	9.57449	1.32833	0.956293	1.38905	0.132338	0.929537
YOL052C-A	32.7823	0.66539	0.480777	1.38399	0.133753	0.929537
YOR108W	350.212	-0.253974	0.183602	-1.38328	0.133951	0.929537
YPR010C	542.828	-0.217774	0.156634	-1.39033	0.13198	0.929537
YPR111W	40.9435	-0.599406	0.432269	-1.38665	0.133006	0.929537
YBL102W	192.572	0.313505	0.228053	1.3747	0.136381	0.929601
YBR191W-A	163.25	-0.606434	0.440029	-1.37817	0.135396	0.929601
YDR080W	72.9356	0.412414	0.300391	1.37293	0.136888	0.929601
YDR144C	165.147	-0.305976	0.221379	-1.38214	0.134274	0.929601
YDR508C	586.354	-0.204023	0.148542	-1.3735	0.136724	0.929601
YGR010W	64.7054	0.460522	0.334882	1.37518	0.136246	0.929601
YHR013C	252.585	0.262489	0.191174	1.37303	0.136858	0.929601
YHR074W	246.064	-0.272139	0.197016	-1.38131	0.134508	0.929601
YIL068C	94.7507	-0.384271	0.279158	-1.37654	0.135858	0.929601
YJR108W	2.85944	2.63271	1.91681	1.37348	0.136729	0.929601
YKL014C	133.412	-0.355984	0.258129	-1.37909	0.135133	0.929601
YKL053C-A	371.992	0.250259	0.182007	1.375	0.136296	0.929601
YML016C	137.513	-0.33299	0.242678	-1.37215	0.137111	0.929601
YML030W	197.477	0.272741	0.198434	1.37447	0.136448	0.929601
YML055W	134.185	0.353698	0.256396	1.3795	0.135019	0.929601
YMR121C	1158	0.211534	0.153882	1.37465	0.136395	0.929601
YNL309W	92.8824	0.419014	0.305302	1.37246	0.137022	0.929601
YOL026C	123.93	0.37016	0.26967	1.37264	0.13697	0.929601
YOR086C	289.214	-0.253345	0.183443	-1.38105	0.134579	0.929601
YER058W	85.101	0.418487	0.305139	1.37147	0.137306	0.929802
YDR511W	156.805	0.303248	0.221732	1.36763	0.138408	0.933882
YLR412W	81.9555	0.429453	0.313915	1.36806	0.138286	0.933882
YMR261C	288.72	-0.255395	0.186694	-1.36798	0.138307	0.933882
YBR114W	67.9224	0.424393	0.310746	1.36573	0.138959	0.935344
YOR166C	51.0307	-0.484074	0.354301	-1.36628	0.138799	0.935344
YNR016C	1477.83	-0.249067	0.182683	-1.36339	0.139637	0.938426
YOR327C	246.188	0.268886	0.197276	1.36299	0.139751	0.938426
YMR012W	1057.45	-0.199164	0.146291	-1.36142	0.140209	0.940371
YPL253C	36.8378	-0.598172	0.439755	-1.36024	0.140554	0.941558
YDR339C	236.987	0.283043	0.208285	1.35892	0.140939	0.942628
YGR090W	288.811	-0.262115	0.192938	-1.35854	0.14105	0.942628
YAR018C	192.253	-0.275571	0.205005	-1.34422	0.145289	0.942647
YAR019C	33.9117	-0.588641	0.441465	-1.33338	0.14856	0.942647
YBR002C	88.4432	0.380229	0.282815	1.34445	0.14522	0.942647
YBR281C	106.921	-0.367469	0.276243	-1.33024	0.14952	0.942647
YCL057C-A	527.318	0.232306	0.17181	1.35211	0.142942	0.942647
YCR043C	199.584	0.279255	0.208405	1.33997	0.146565	0.942647
YDL054C	59.6545	-0.450809	0.336506	-1.33968	0.146653	0.942647
YDL170W	61.4722	0.452575	0.335008	1.35093	0.143289	0.942647
YDL171C	535.812	-0.234866	0.177239	-1.32514	0.151086	0.942647
YDL181W	479.982	0.22053	0.1648	1.33817	0.147108	0.942647
YDL237W	175.678	-0.307962	0.232717	-1.32333	0.151644	0.942647
YDR016C	41.7886	-0.558649	0.421496	-1.32539	0.151007	0.942647
YDR340W	30.1248	1.58227	1.16853	1.35408	0.14236	0.942647
YDR346C	327.693	-0.223921	0.166523	-1.34469	0.145148	0.942647
YDR390C	114.829	-0.336563	0.249279	-1.35015	0.143522	0.942647
YEL012W	93.6238	0.39045	0.29043	1.34438	0.145239	0.942647
YEL023C	18.1827	-1.43099	1.08038	-1.32452	0.151277	0.942647
YER022W	118.975	-0.336138	0.250446	-1.34216	0.145906	0.942647
YER072W	1966.48	0.197182	0.148449	1.32829	0.150117	0.942647
YFR032C	2.58403	-2.07735	1.5584	-1.333	0.148676	0.942647
YGL035C	117.461	0.351382	0.265151	1.32522	0.151062	0.942647
YGL065C	97.6683	-0.36914	0.27354	-1.34949	0.143716	0.942647
YGR047C	65.6738	0.439036	0.326968	1.34275	0.145728	0.942647
YGR118W	4724.78	0.185195	0.138525	1.3369	0.14749	0.942647
YGR124W	1485.1	-0.177993	0.132127	-1.34713	0.144419	0.942647
YGR134W	60.6993	-0.461676	0.343457	-1.3442	0.145293	0.942647
YIL033C	403.369	0.23487	0.175059	1.34166	0.146055	0.942647
YIL091C	187.264	0.314547	0.237418	1.32487	0.15117	0.942647
YJL090C	44.8388	-0.516279	0.387428	-1.33258	0.148804	0.942647
YJR007W	780.402	0.188994	0.142725	1.32419	0.15138	0.942647
YKL172W	603.2	0.223694	0.165905	1.34832	0.144064	0.942647
YKR031C	80.1125	-0.39468	0.298176	-1.32365	0.151546	0.942647
YKR043C	574.252	0.216049	0.162186	1.3321	0.14895	0.942647
YKR092C	359.737	0.25207	0.1894	1.33089	0.149321	0.942647
YLR099W-A	37.8271	0.578759	0.428687	1.35007	0.143544	0.942647
YLR137W	32.6938	0.612365	0.458239	1.33634	0.14766	0.942647
YLR262C	85.0545	0.437276	0.328698	1.33033	0.149493	0.942647
YLR270W	218.397	0.32447	0.241276	1.34481	0.145111	0.942647
YLR288C	33.4725	0.609256	0.449233	1.35621	0.141731	0.942647
YLR321C	98.6777	0.401555	0.2965	1.35431	0.14229	0.942647
YLR343W	12.2302	-1.13906	0.850538	-1.33922	0.146789	0.942647
YML018C	94.3878	-0.367598	0.275091	-1.33628	0.147681	0.942647
YMR125W	349.798	-0.23134	0.172452	-1.34147	0.146112	0.942647
YMR179W	65.4411	-0.471356	0.347626	-1.35593	0.141816	0.942647
YMR193W	371.587	0.245072	0.181013	1.35389	0.142415	0.942647
YMR240C	56.0396	0.466245	0.349156	1.33535	0.147962	0.942647
YNL197C	113.874	-0.362059	0.273036	-1.32605	0.150806	0.942647
YNL257C	146.998	0.334887	0.246713	1.3574	0.141384	0.942647
YNR030W	112.115	-0.375726	0.281136	-1.33646	0.147626	0.942647
YNR046W	229.131	0.262336	0.197628	1.32742	0.150383	0.942647
YOL009C	43.5135	-0.535309	0.396908	-1.3487	0.143953	0.942647
YOL040C	9728.23	0.178238	0.133702	1.3331	0.148646	0.942647
YOL068C	115.144	-0.366703	0.275354	-1.33175	0.149058	0.942647
YOL076W	108.165	-0.353213	0.266652	-1.32462	0.151245	0.942647
YOR153W	574.704	-0.208128	0.156557	-1.3294	0.149775	0.942647
YOR155C	108.427	-0.350433	0.260629	-1.34457	0.145183	0.942647
YOR190W	3.39554	-2.02731	1.52012	-1.33365	0.148478	0.942647
YOR292C	37.903	-0.596801	0.450884	-1.32362	0.151554	0.942647
YPL130W	1.60644	-2.96163	2.20928	-1.34054	0.146393	0.942647
YPL202C	84.4961	0.404047	0.302111	1.33741	0.147337	0.942647
YPR102C	4896.27	0.173055	0.12777	1.35442	0.142259	0.942647
YPR145C-A	4.86872	-1.47388	1.10248	-1.33688	0.147498	0.942647
YPR173C	203.235	0.269083	0.201308	1.33667	0.14756	0.942647
YHR045W	114.252	-0.353128	0.267175	-1.32171	0.152146	0.944724
YBL050W	345.015	0.235095	0.178563	1.31659	0.153739	0.94787
YDR025W	5424.21	0.163545	0.123962	1.31932	0.152888	0.94787
YDR529C	978.981	0.195028	0.147994	1.31782	0.153358	0.94787
YHL036W	9.34002	-1.04851	0.795515	-1.31803	0.153292	0.94787
YMR151W	2.81867	2.3508	1.78594	1.31628	0.153836	0.94787
YOL147C	151.61	0.307849	0.233841	1.31649	0.153771	0.94787
YOR033C	69.7346	-0.439129	0.333277	-1.31761	0.153421	0.94787
YBR120C	153.195	-0.328358	0.249835	-1.3143	0.154458	0.949586
YDR017C	119.256	-0.336815	0.25711	-1.31001	0.155809	0.949586
YDR365C	327.237	0.289754	0.221182	1.31002	0.155803	0.949586
YDR405W	208.827	0.282106	0.214983	1.31223	0.155109	0.949586
YML036W	82.7676	0.414203	0.315055	1.3147	0.154333	0.949586
YNL273W	61.8827	-0.439732	0.335287	-1.31151	0.155334	0.949586
YOR118W	92.2227	-0.381239	0.290823	-1.3109	0.155527	0.949586
YPL180W	96.5427	0.365823	0.279078	1.31083	0.15555	0.949586
YPL236C	29.3194	0.62227	0.474213	1.31222	0.155112	0.949586
YPR149W	974.048	-0.216537	0.165227	-1.31055	0.155638	0.949586
YDR342C	373.619	-0.25977	0.198561	-1.30826	0.15636	0.950672
YKL034W	58.6595	-0.466594	0.356768	-1.30783	0.156495	0.950672
YPL129W	293.774	0.243385	0.186054	1.30814	0.156398	0.950672
YAR023C	2.94823	-2.36604	1.8173	-1.30196	0.158366	0.954068
YBR166C	203.968	-0.263519	0.202261	-1.30286	0.158076	0.954068
YCL048W-A	2.6782	-2.02508	1.55203	-1.30479	0.157462	0.954068
YDR300C	196.026	-0.280161	0.215487	-1.30013	0.158951	0.954068
YDR497C	447.93	-0.250055	0.192056	-1.30199	0.158356	0.954068
YER070W	315.494	-0.251871	0.193533	-1.30144	0.158531	0.954068
YHR143W-A	453.084	0.265707	0.204005	1.30246	0.158206	0.954068
YLR383W	53.6888	-0.494519	0.379907	-1.30168	0.158453	0.954068
YNL115C	134.335	-0.325748	0.250583	-1.29996	0.159005	0.954068
YOL145C	153.132	-0.309818	0.238141	-1.30099	0.158676	0.954068
YPL101W	136.668	0.32231	0.247993	1.29967	0.159096	0.954068
YPR070W	65.308	-0.415238	0.3188	-1.3025	0.158192	0.954068
YHR191C	38.199	0.560391	0.43192	1.29744	0.159814	0.955305
YIL089W	10.9354	-0.976699	0.752561	-1.29783	0.159688	0.955305
YPL126W	279.68	-0.25561	0.1969	-1.29817	0.15958	0.955305
YKL201C	27.0143	-0.77558	0.598128	-1.29668	0.16006	0.955756
YDR512C	138.496	0.361604	0.279001	1.29606	0.160258	0.95592
YGL166W	50.9414	0.512489	0.395645	1.29532	0.160496	0.956327
YDR272W	225.035	0.257972	0.199316	1.29428	0.160833	0.95675
YFR034C	88.633	0.384104	0.296823	1.29405	0.160909	0.95675
YNL031C	1691.01	0.225495	0.174351	1.29334	0.161138	0.957096
YMR154C	21.0169	-0.807639	0.625126	-1.29196	0.161585	0.958737
YCL045C	378.404	-0.212131	0.164508	-1.28949	0.16239	0.961404
YGL182C	0.98413	3.3906	2.63418	1.28716	0.16315	0.961404
YHR088W	214.433	0.286461	0.222309	1.28857	0.162688	0.961404
YIL093C	298.827	0.246102	0.191198	1.28716	0.163149	0.961404
YKR050W	30.2741	-1.57347	1.2225	-1.28709	0.163171	0.961404
YOR020W-A	127.536	0.322314	0.250073	1.28888	0.162588	0.961404
YPL146C	275.358	0.285376	0.221755	1.2869	0.163235	0.961404
YBR057C	108.542	0.364757	0.286646	1.2725	0.167995	0.962541
YBR186W	4.03416	-1.60742	1.25083	-1.28508	0.16383	0.962541
YBR296C	67.7081	-1.0549	0.828569	-1.27316	0.167773	0.962541
YDL155W	77.9347	-0.388583	0.302412	-1.28494	0.163875	0.962541
YDL213C	306.085	0.222096	0.175168	1.2679	0.169538	0.962541
YDL235C	304.701	0.229843	0.181	1.26985	0.168882	0.962541
YDR014W	29.3153	0.613806	0.479487	1.28013	0.165459	0.962541
YDR098C	483.691	0.195577	0.153882	1.27096	0.16851	0.962541
YDR214W	724.87	0.183464	0.143394	1.27944	0.165686	0.962541
YDR280W	127.145	0.314809	0.245192	1.28393	0.164208	0.962541
YDR415C	53.1837	-0.458517	0.357263	-1.28342	0.164377	0.962541
YGL145W	105.501	-0.3316	0.259199	-1.27933	0.165726	0.962541
YGL191W	1091.82	0.16932	0.133727	1.26616	0.170123	0.962541
YGL220W	184.786	0.284058	0.223707	1.26978	0.168907	0.962541
YGR072W	95.2193	0.364717	0.285183	1.27889	0.16587	0.962541
YGR166W	90.7956	-0.350592	0.273606	-1.28138	0.165048	0.962541
YGR210C	225.787	0.27728	0.218884	1.26679	0.169913	0.962541
YGR234W	7608.69	0.128045	0.101049	1.26715	0.169791	0.962541
YIL156W	64.3902	-0.46261	0.361151	-1.28093	0.165194	0.962541
YJL145W	288.562	0.246107	0.192228	1.28028	0.165409	0.962541
YJR032W	156.772	0.300703	0.235666	1.27597	0.166839	0.962541
YJR050W	65.2619	0.442604	0.348396	1.2704	0.168696	0.962541
YKL192C	853.724	0.187239	0.147472	1.26966	0.168945	0.962541
YLR146W-A	95.3653	0.371111	0.293032	1.26645	0.170026	0.962541
YLR285W	193.733	0.26762	0.210422	1.27183	0.16822	0.962541
YLR292C	306.169	0.226054	0.17796	1.27026	0.168746	0.962541
YLR303W	780.711	-0.254518	0.200787	-1.2676	0.169639	0.962541
YLR372W	709.369	-0.17521	0.137648	-1.27289	0.167866	0.962541
YML056C	1113.45	0.165256	0.129202	1.27906	0.165815	0.962541
YML127W	129.058	0.309039	0.243026	1.27163	0.168287	0.962541
YMR184W	228.235	0.265806	0.208176	1.27683	0.166553	0.962541
YNL148C	62.0185	0.440195	0.344709	1.277	0.166495	0.962541
YNL245C	39.5885	0.55163	0.432464	1.27555	0.166978	0.962541
YNR013C	287.644	-0.240543	0.188875	-1.27355	0.167643	0.962541
YOR275C	63.995	-0.413523	0.32582	-1.26918	0.169108	0.962541
YPL031C	158.118	0.277709	0.219312	1.26627	0.170086	0.962541
YPL090C	4837.45	0.183985	0.143357	1.2834	0.16438	0.962541
YPL110C	166.106	-0.577606	0.452329	-1.27696	0.166509	0.962541
YPL229W	71.7942	0.453049	0.356403	1.27117	0.16844	0.962541
YAL035W	1528.69	0.17527	0.13855	1.26503	0.170505	0.963194
YBR118W	27455.9	0.13405	0.105998	1.26465	0.170635	0.963194
YDR284C	175.276	-0.264764	0.2095	-1.26379	0.170925	0.963194
YLR367W	1612.83	0.195637	0.154749	1.26422	0.17078	0.963194
YFR038W	98.6565	-0.341764	0.271436	-1.2591	0.172519	0.969253
YOR117W	668.92	0.173437	0.137702	1.25951	0.172379	0.969253
YOR228C	47.6784	0.463959	0.368412	1.25935	0.172433	0.969253
YKL183W	162.13	0.269538	0.214166	1.25855	0.172707	0.969335
YJR048W	2789.33	0.153689	0.122234	1.25734	0.17312	0.969716
YOR151C	400.046	-0.201037	0.159852	-1.25765	0.173015	0.969716
YFR034W-A	8.63694	1.08993	0.868687	1.25468	0.174028	0.969958
YJR125C	355.43	0.22628	0.180098	1.25643	0.173431	0.969958
YLR151C	36.7732	-0.517128	0.411941	-1.25535	0.173802	0.969958
YLR183C	106.162	-0.349609	0.278413	-1.25572	0.173674	0.969958
YMR157C	158.989	-0.269094	0.214456	-1.25478	0.173996	0.969958
YFL059W	45.989	0.511729	0.408284	1.25336	0.174482	0.970556
YOR266W	95.8166	0.345544	0.275646	1.25358	0.174407	0.970556
YPL057C	90.7314	-0.400836	0.319943	-1.25284	0.174664	0.970604
YNR055C	122.905	-0.320206	0.255707	-1.25224	0.17487	0.970787
YOR298W	9.17881	-1.90317	1.52058	-1.25161	0.175085	0.971019
YAL008W	90.1932	0.320664	0.304958	1.0515	0.254603	0.971102
YAL029C	147.551	-0.298316	0.266026	-1.12138	0.224388	0.971102
YAL034W-A	30.0346	0.605086	0.487791	1.24046	0.178961	0.971102
YBL005W	28.006	0.514368	0.479553	1.0726	0.245197	0.971102
YBL013W	9.16577	-0.883147	0.82094	-1.07578	0.243802	0.971102
YBL017C	219.572	-0.267334	0.215409	-1.24105	0.178753	0.971102
YBL022C	476.723	-0.201934	0.192539	-1.04879	0.255831	0.971102
YBL023C	168.278	0.264631	0.219577	1.20519	0.19164	0.971102
YBL032W	225.966	0.227496	0.216205	1.05222	0.25428	0.971102
YBL041W	740.248	0.156606	0.142503	1.09897	0.233785	0.971102
YBL046W	73.1818	-0.340384	0.307459	-1.10709	0.230349	0.971102
YBL080C	74.7526	-0.344651	0.299847	-1.14942	0.21301	0.971102
YBL081W	92.0563	0.364951	0.291905	1.25024	0.175558	0.971102
YBL088C	41.8919	-0.621053	0.513226	-1.2101	0.189836	0.971102
YBL092W	10533.9	0.164074	0.140836	1.165	0.206877	0.971102
YBL104C	55.2397	-0.406081	0.372827	-1.08919	0.237971	0.971102
YBR005W	79.1621	0.306546	0.292227	1.049	0.255737	0.971102
YBR019C	8.10137	-1.21599	1.08241	-1.12341	0.223548	0.971102
YBR058C	180.679	-0.240155	0.210673	-1.13994	0.21681	0.971102
YBR065C	47.1303	-0.413894	0.391497	-1.05721	0.252035	0.971102
YBR067C	3214.65	0.165515	0.155624	1.06356	0.249197	0.971102
YBR071W	227.105	-0.309298	0.270228	-1.14458	0.214945	0.971102
YBR073W	327.326	-0.222277	0.181114	-1.22728	0.183625	0.971102
YBR084C-A	5565.52	0.162435	0.145631	1.11539	0.226874	0.971102
YBR094W	152.738	0.26394	0.24714	1.06798	0.247237	0.971102
YBR104W	135.56	0.327307	0.285014	1.14839	0.213423	0.971102
YBR121C	1146.67	-0.15091	0.121216	-1.24496	0.177388	0.971102
YBR188C	62.6946	0.361589	0.337453	1.07152	0.24567	0.971102
YBR192W	165.492	0.24381	0.232299	1.04955	0.255485	0.971102
YBR195C	61.5582	-0.426805	0.345366	-1.23581	0.180597	0.971102
YBR201W	64.5312	0.362133	0.324115	1.1173	0.226079	0.971102
YBR212W	198.269	0.239463	0.225167	1.06349	0.249229	0.971102
YBR230W-A	71.609	0.387264	0.319178	1.21332	0.18866	0.971102
YBR242W	184.721	0.239682	0.207069	1.1575	0.209814	0.971102
YBR247C	267.801	0.254433	0.214273	1.18742	0.198268	0.971102
YBR253W	87.3742	0.373222	0.305399	1.22208	0.185488	0.971102
YBR255C-A	57.354	0.402245	0.346251	1.16172	0.208158	0.971102
YBR264C	67.0614	0.36576	0.341089	1.07233	0.245316	0.971102
YBR283C	545.912	-0.198725	0.160546	-1.23781	0.17989	0.971102
YBR287W	211.935	-0.240192	0.213811	-1.12338	0.22356	0.971102
YBR294W	3.21776	-1.97301	1.64356	-1.20045	0.193391	0.971102
YBR295W	46.3513	0.470032	0.421413	1.11537	0.22688	0.971102
YCL004W	33.1789	0.54283	0.441063	1.23073	0.182394	0.971102
YCL008C	72.268	0.344357	0.315305	1.09214	0.236705	0.971102
YCL025C	382.448	-0.237636	0.224496	-1.05854	0.251441	0.971102
YCL037C	646.613	0.231004	0.20045	1.15242	0.211819	0.971102
YCL038C	99.4151	-0.295927	0.275706	-1.07334	0.244871	0.971102
YCL039W	68.0717	0.38351	0.312548	1.22704	0.183707	0.971102
YCL049C	305.119	-0.188731	0.177826	-1.06133	0.250193	0.971102
YCL051W	66.6216	0.362924	0.319664	1.13533	0.218674	0.971102
YCL061C	114.487	-0.295027	0.270646	-1.09009	0.237587	0.971102
YCR020C-A	114.705	0.289401	0.2585	1.11954	0.225149	0.971102
YCR026C	116.032	0.291031	0.261634	1.11236	0.228138	0.971102
YCR028C-A	571.122	0.198106	0.180543	1.09728	0.234504	0.971102
YCR046C	350.643	0.206753	0.175661	1.177	0.202236	0.971102
YCR069W	127.236	0.292208	0.251882	1.1601	0.208793	0.971102
YCR088W	934.198	0.189291	0.173639	1.09014	0.237562	0.971102
YCR092C	49.1535	-0.426229	0.366741	-1.16221	0.207966	0.971102
YCR094W	111.885	-0.318284	0.276384	-1.1516	0.212145	0.971102
YDL036C	86.5743	0.326917	0.280315	1.16625	0.206388	0.971102
YDL039C	20.9505	-0.620583	0.574789	-1.07967	0.242099	0.971102
YDL067C	585.729	0.181015	0.165568	1.0933	0.236206	0.971102
YDL074C	195.762	-0.258683	0.221252	-1.16918	0.20525	0.971102
YDL082W	4038.79	0.181207	0.153362	1.18156	0.200493	0.971102
YDL084W	1384.78	0.142992	0.122661	1.16575	0.206581	0.971102
YDL116W	115.698	-0.274028	0.257276	-1.06511	0.248507	0.971102
YDL117W	124.476	-0.305626	0.257887	-1.18512	0.199142	0.971102
YDL121C	203.376	0.282488	0.227029	1.24428	0.177627	0.971102
YDL125C	491.506	0.175106	0.163722	1.06954	0.246547	0.971102
YDL131W	731.134	-0.183247	0.155924	-1.17523	0.202915	0.971102
YDL136W	2819.62	0.163652	0.152016	1.07654	0.243466	0.971102
YDL145C	472.112	-0.169191	0.156171	-1.08337	0.240488	0.971102
YDL184C	5610.24	0.164616	0.151792	1.08448	0.240006	0.971102
YDL190C	160.023	-0.277894	0.23853	-1.16502	0.206866	0.971102
YDL197C	33.0359	-0.468415	0.43835	-1.06859	0.246967	0.971102
YDL201W	179.332	0.267803	0.227301	1.17818	0.201782	0.971102
YDL204W	34.5084	0.577681	0.484772	1.19165	0.196675	0.971102
YDL205C	187.249	0.244166	0.218513	1.11739	0.226038	0.971102
YDL206W	35.6076	-0.502769	0.474671	-1.05919	0.251146	0.971102
YDL212W	632.898	0.160065	0.151514	1.05643	0.252384	0.971102
YDL234C	99.8739	0.350116	0.2896	1.20897	0.19025	0.971102
YDL236W	283.817	0.22949	0.193547	1.18571	0.198917	0.971102
YDR013W	58.9333	0.373114	0.346813	1.07583	0.243777	0.971102
YDR022C	30.4917	0.5762	0.486041	1.1855	0.198998	0.971102
YDR033W	3165.3	-0.31525	0.27492	-1.1467	0.214098	0.971102
YDR034C-A	7.21785	1.12626	1.06814	1.05441	0.253292	0.971102
YDR034W-B	3.20744	-1.83837	1.47428	-1.24696	0.176695	0.971102
YDR038C	70.1858	-0.352596	0.323229	-1.09085	0.237256	0.971102
YDR039C	65.6435	-0.407016	0.326814	-1.24541	0.177234	0.971102
YDR046C	430.117	-0.17859	0.164097	-1.08832	0.238347	0.971102
YDR106W	6.57281	-1.23828	1.00733	-1.22927	0.182913	0.971102
YDR113C	39.9744	0.550985	0.466342	1.1815	0.200515	0.971102
YDR150W	156.535	-0.344498	0.301482	-1.14268	0.215707	0.971102
YDR152W	212.886	0.204742	0.193876	1.05604	0.252558	0.971102
YDR160W	72.4048	-0.71528	0.583971	-1.22486	0.184491	0.971102
YDR167W	179.849	0.237228	0.212067	1.11864	0.225519	0.971102
YDR168W	465.035	0.218104	0.177288	1.23022	0.182574	0.971102
YDR171W	129.05	-0.3046	0.257337	-1.18366	0.199695	0.971102
YDR186C	130.278	-0.303592	0.247392	-1.22717	0.183664	0.971102
YDR191W	46.2488	0.445414	0.424725	1.04871	0.255867	0.971102
YDR197W	93.4977	-0.309004	0.275588	-1.12126	0.224438	0.971102
YDR211W	321.302	-0.20125	0.172469	-1.16688	0.206145	0.971102
YDR233C	1545.7	0.183966	0.15146	1.21461	0.188189	0.971102
YDR234W	347.738	-0.23174	0.19881	-1.16564	0.206626	0.971102
YDR241W	7.28139	1.1629	1.08392	1.07286	0.245081	0.971102
YDR244W	115.43	0.281195	0.255378	1.10109	0.232883	0.971102
YDR256C	4.55235	-1.45522	1.31965	-1.10274	0.232186	0.971102
YDR257C	105.034	-0.299432	0.269677	-1.11034	0.228983	0.971102
YDR287W	82.9708	-0.331642	0.296016	-1.12035	0.224813	0.971102
YDR289C	108.65	-0.302916	0.268289	-1.12907	0.221227	0.971102
YDR293C	280.568	-0.255688	0.208094	-1.22872	0.183111	0.971102
YDR306C	73.6496	-0.33407	0.30129	-1.1088	0.229629	0.971102
YDR307W	61.0408	-0.44701	0.380997	-1.17326	0.203673	0.971102
YDR313C	44.2193	0.434699	0.395092	1.10025	0.233242	0.971102
YDR320C	148.842	0.291695	0.258414	1.12879	0.221339	0.971102
YDR388W	607.609	0.177427	0.147312	1.20443	0.191917	0.971102
YDR408C	179.282	0.283326	0.251852	1.12497	0.222906	0.971102
YDR410C	98.9908	-0.292981	0.279135	-1.0496	0.255464	0.971102
YDR419W	45.6055	-0.451518	0.41324	-1.09263	0.236493	0.971102
YDR437W	11.1451	0.936271	0.885539	1.05729	0.251999	0.971102
YDR447C	4019.72	0.149706	0.14009	1.06864	0.246942	0.971102
YDR477W	180.675	0.25288	0.221354	1.14242	0.21581	0.971102
YDR479C	57.6519	0.395434	0.332519	1.18921	0.197596	0.971102
YDR482C	33.9742	0.506951	0.448538	1.13023	0.220752	0.971102
YDR486C	266.142	0.233075	0.191978	1.21407	0.188386	0.971102
YDR488C	40.6788	0.469993	0.428684	1.09636	0.234896	0.971102
YDR492W	151.517	0.270319	0.255135	1.05951	0.251004	0.971102
YDR500C	3740.23	0.14936	0.141526	1.05535	0.252869	0.971102
YDR503C	68.6427	0.382681	0.318383	1.20195	0.192835	0.971102
YDR516C	290.262	-0.205445	0.193395	-1.06231	0.249756	0.971102
YDR517W	193.504	-0.222115	0.210467	-1.05535	0.252871	0.971102
YDR522C	3.20631	-1.8721	1.52825	-1.225	0.18444	0.971102
YDR524C-B	5417.09	0.192965	0.168056	1.14822	0.213491	0.971102
YEL011W	101.529	0.285843	0.271773	1.05177	0.254482	0.971102
YEL013W	292.398	-0.199459	0.189184	-1.05431	0.253337	0.971102
YEL017C-A	726.909	-0.193885	0.172931	-1.12117	0.224476	0.971102
YEL018W	44.6004	-0.454553	0.410167	-1.10822	0.229874	0.971102
YEL020C	32.7108	-0.516879	0.476972	-1.08367	0.240361	0.971102
YEL044W	141.985	0.284501	0.241529	1.17792	0.201884	0.971102
YER007W	25.6301	0.61157	0.496608	1.23149	0.182123	0.971102
YER063W	212.497	0.259034	0.209633	1.23566	0.18065	0.971102
YER067W	29.7603	-0.604723	0.552039	-1.09543	0.235293	0.971102
YER074W-A	125.632	0.318759	0.255319	1.24847	0.176171	0.971102
YER083C	259.888	0.216731	0.191379	1.13247	0.219837	0.971102
YER086W	479.851	-0.182838	0.160693	-1.13781	0.217671	0.971102
YER087C-A	7.38734	-1.51604	1.437	-1.055	0.253026	0.971102
YER093C	58.823	-0.390853	0.358415	-1.0905	0.237407	0.971102
YER104W	33.9912	0.489091	0.459399	1.06463	0.24872	0.971102
YER110C	699.243	-0.193442	0.17752	-1.08969	0.237756	0.971102
YER139C	46.9525	0.472469	0.42435	1.11339	0.227704	0.971102
YER146W	223.068	0.24749	0.21738	1.13851	0.217387	0.971102
YER154W	253.783	0.211577	0.182494	1.15937	0.209078	0.971102
YFL007W	158.669	-0.283413	0.24305	-1.16607	0.20646	0.971102
YFL022C	994.87	0.13417	0.125759	1.06688	0.247724	0.971102
YFL042C	68.3523	0.362969	0.319319	1.13669	0.218122	0.971102
YFL048C	322.326	-0.196168	0.17943	-1.09329	0.236211	0.971102
YFL060C	8.53273	1.09092	0.907149	1.20258	0.192602	0.971102
YFL062W	130.484	0.273364	0.253071	1.08019	0.241873	0.971102
YFR002W	240.33	-0.232265	0.221402	-1.04906	0.255708	0.971102
YFR004W	403.538	0.199235	0.190188	1.04757	0.256385	0.971102
YFR006W	520.368	0.163766	0.151947	1.07778	0.242924	0.971102
YFR022W	33.2795	0.554995	0.472512	1.17456	0.203172	0.971102
YFR037C	319.171	0.20157	0.18144	1.11095	0.228728	0.971102
YGL004C	57.1679	-0.403348	0.347694	-1.16006	0.208805	0.971102
YGL025C	82.9789	0.342835	0.309982	1.10598	0.230815	0.971102
YGL036W	143.591	-0.312714	0.266726	-1.17241	0.204	0.971102
YGL041W-A	97.7969	0.300284	0.27273	1.10103	0.23291	0.971102
YGL054C	456.339	-0.186177	0.164648	-1.13076	0.220536	0.971102
YGL079W	43.4248	-0.411125	0.382652	-1.07441	0.244401	0.971102
YGL082W	116.956	0.292293	0.25422	1.14976	0.212875	0.971102
YGL092W	264.884	-0.197537	0.182772	-1.08078	0.241614	0.971102
YGL094C	78.5047	-0.351534	0.305694	-1.14996	0.212799	0.971102
YGL107C	245.32	-0.234978	0.200788	-1.17028	0.204825	0.971102
YGL184C	9.48601	-0.951244	0.86188	-1.10369	0.231784	0.971102
YGL189C	7790.36	0.1503	0.14023	1.07182	0.245541	0.971102
YGL223C	82.1102	0.330346	0.287108	1.1506	0.212543	0.971102
YGL230C	1.40413	-2.39632	2.24544	-1.06719	0.247583	0.971102
YGR001C	160.783	0.267378	0.240506	1.11173	0.228398	0.971102
YGR012W	72.2877	-0.341926	0.319596	-1.06987	0.246401	0.971102
YGR018C	0.82925	-2.9506	2.78913	-1.05789	0.251728	0.971102
YGR048W	187.145	0.247835	0.221288	1.11997	0.224972	0.971102
YGR050C	8.64125	1.04148	0.874979	1.19029	0.197187	0.971102
YGR070W	56.8515	-0.412995	0.357713	-1.15454	0.21098	0.971102
YGR086C	1658.29	0.144734	0.129918	1.11404	0.227436	0.971102
YGR111W	158.585	-0.242548	0.222429	-1.09045	0.23743	0.971102
YGR144W	10.8847	-1.01843	0.891475	-1.14241	0.215815	0.971102
YGR148C	4495.09	0.178283	0.157774	1.12999	0.220849	0.971102
YGR159C	1547.53	0.197851	0.162234	1.21954	0.186401	0.971102
YGR169C-A	100.219	0.31305	0.282805	1.10695	0.230409	0.971102
YGR177C	141.248	-0.253397	0.233455	-1.08542	0.239601	0.971102
YGR178C	683.942	0.152375	0.145412	1.04789	0.256242	0.971102
YGR184C	140.955	-0.292428	0.262649	-1.11338	0.22771	0.971102
YGR213C	4.61221	-1.51696	1.36251	-1.11336	0.22772	0.971102
YGR214W	4817.65	0.132759	0.125198	1.06039	0.25061	0.971102
YGR230W	57.2182	0.383617	0.3524	1.08859	0.238233	0.971102
YGR238C	38.977	-0.467245	0.417195	-1.11997	0.224972	0.971102
YGR260W	242.562	-0.211066	0.201394	-1.04802	0.256179	0.971102
YGR262C	116.456	0.299496	0.277618	1.0788	0.242477	0.971102
YGR278W	42.6696	-0.42984	0.397491	-1.08138	0.241354	0.971102
YGR282C	3387.97	0.113547	0.106086	1.07033	0.246198	0.971102
YHL001W	2507.33	0.182496	0.15421	1.18342	0.199784	0.971102
YHL031C	156.039	0.260446	0.240916	1.08106	0.241492	0.971102
YHL033C	3635.62	0.129703	0.112784	1.15002	0.212775	0.971102
YHL050C	40.678	0.844206	0.775137	1.08911	0.238009	0.971102
YHR001W	145.675	0.25066	0.235069	1.06633	0.247968	0.971102
YHR018C	746.124	0.219555	0.187754	1.16937	0.205176	0.971102
YHR026W	590.526	0.233137	0.197018	1.18333	0.19982	0.971102
YHR051W	876.106	0.167455	0.141538	1.18311	0.199904	0.971102
YHR052W	552.906	0.212573	0.174909	1.21533	0.187927	0.971102
YHR072W-A	514.424	0.242207	0.199113	1.21643	0.187529	0.971102
YHR086W	90.9588	0.308091	0.290963	1.05887	0.251293	0.971102
YHR103W	140.864	-0.287975	0.233492	-1.23334	0.181469	0.971102
YHR132W-A	116.616	0.306481	0.278323	1.10117	0.23285	0.971102
YHR133C	314.349	-0.237313	0.190945	-1.24284	0.17813	0.971102
YHR141C	5134.69	0.168615	0.138382	1.21848	0.186786	0.971102
YHR158C	107.571	-0.337056	0.293683	-1.14769	0.213703	0.971102
YHR162W	658.461	0.209673	0.178527	1.17446	0.203211	0.971102
YHR166C	43.8247	-0.413934	0.379045	-1.09204	0.236746	0.971102
YHR167W	64.2952	0.353157	0.334096	1.05705	0.252106	0.971102
YHR170W	322.26	0.186174	0.171842	1.0834	0.240476	0.971102
YHR204W	73.9713	-0.397576	0.321962	-1.23485	0.180934	0.971102
YIL017C	97.2078	0.391094	0.338511	1.15534	0.210667	0.971102
YIL022W	462.847	0.18264	0.156318	1.16838	0.20556	0.971102
YIL026C	106.626	-0.299826	0.260386	-1.15147	0.212199	0.971102
YIL094C	638.15	-0.257213	0.216841	-1.18618	0.198738	0.971102
YIL132C	12.5991	-0.895245	0.726661	-1.232	0.181944	0.971102
YIL135C	104.725	0.297153	0.281811	1.05444	0.253278	0.971102
YIL156W-B	133.789	0.285782	0.269013	1.06234	0.249741	0.971102
YIL162W	133.441	0.27544	0.24502	1.12415	0.223243	0.971102
YIR039C	53.0023	-0.373267	0.343877	-1.08547	0.23958	0.971102
YJL026W	1401.89	0.151594	0.123661	1.22588	0.184122	0.971102
YJL029C	114.834	0.281324	0.267666	1.05103	0.254819	0.971102
YJL063C	377.336	0.194021	0.170812	1.13587	0.218454	0.971102
YJL072C	61.2832	0.375393	0.340338	1.103	0.232074	0.971102
YJL095W	61.6615	-0.366811	0.333184	-1.10093	0.232953	0.971102
YJL103C	43.7459	-0.466735	0.394003	-1.1846	0.199339	0.971102
YJL122W	314.814	0.234152	0.191856	1.22045	0.186073	0.971102
YJL148W	414.642	0.211803	0.171089	1.23797	0.179836	0.971102
YJL151C	393.201	0.21855	0.193695	1.12832	0.221532	0.971102
YJL155C	108.558	-0.335444	0.272799	-1.22964	0.182782	0.971102
YJL161W	46.5334	-0.438629	0.404484	-1.08442	0.240035	0.971102
YJL176C	156.324	-0.270699	0.240179	-1.12707	0.222045	0.971102
YJL177W	3533.98	0.153551	0.143719	1.06841	0.247047	0.971102
YJL183W	244.301	-0.214669	0.191947	-1.11838	0.22563	0.971102
YJL198W	153.55	-0.267343	0.22611	-1.18236	0.20019	0.971102
YJL199C	13.6303	-0.765939	0.677414	-1.13068	0.220567	0.971102
YJL213W	14.8729	-1.28922	1.04279	-1.23633	0.180413	0.971102
YJR003C	112.809	-0.296539	0.258025	-1.14927	0.213073	0.971102
YJR025C	649.517	0.231457	0.186135	1.24349	0.1779	0.971102
YJR045C	3491.89	-0.124129	0.114178	-1.08715	0.238851	0.971102
YJR056C	55.1474	0.369546	0.351813	1.0504	0.2551	0.971102
YJR060W	267.222	0.239634	0.218472	1.09686	0.234683	0.971102
YJR067C	52.4463	0.465639	0.431354	1.07948	0.242182	0.971102
YJR070C	641.094	0.186776	0.156172	1.19596	0.195061	0.971102
YJR115W	3.78068	1.77312	1.4295	1.24038	0.178989	0.971102
YKL017C	51.1487	-0.401728	0.357696	-1.1231	0.223678	0.971102
YKL033W-A	448.679	0.206762	0.176923	1.16865	0.205455	0.971102
YKL057C	164.633	-0.232671	0.215573	-1.07931	0.242254	0.971102
YKL071W	3.35098	1.80318	1.59278	1.13209	0.21999	0.971102
YKL077W	318.065	-0.209218	0.181674	-1.15161	0.212142	0.971102
YKL079W	123.046	-0.264421	0.248286	-1.06498	0.248564	0.971102
YKL096W-A	5105.4	0.376759	0.337938	1.11488	0.227086	0.971102
YKL099C	183.814	0.243702	0.219812	1.10869	0.229677	0.971102
YKL104C	1080.36	-0.176901	0.149631	-1.18225	0.200233	0.971102
YKL114C	227.921	0.243032	0.196493	1.23685	0.180229	0.971102
YKL121W	50.8916	-0.404684	0.379154	-1.06733	0.247522	0.971102
YKL124W	27.0475	-0.591746	0.499484	-1.18472	0.199294	0.971102
YKL138C-A	69.1041	-0.386233	0.325613	-1.18617	0.198743	0.971102
YKL165C	162.373	-0.243662	0.220514	-1.10497	0.231241	0.971102
YKL165C-A	2.94961	-1.85615	1.75206	-1.05941	0.251051	0.971102
YKL166C	101.606	0.306744	0.267888	1.14504	0.214759	0.971102
YKR014C	324.551	0.19713	0.179835	1.09617	0.234978	0.971102
YKR015C	3.454	-1.80422	1.51216	-1.19314	0.196117	0.971102
YKR018C	233.272	-0.227286	0.201233	-1.12947	0.221063	0.971102
YKR035W-A	328.011	0.226144	0.189393	1.19405	0.195778	0.971102
YKR065C	309.253	0.202487	0.182128	1.11178	0.228377	0.971102
YKR067W	112.755	-0.317966	0.279309	-1.1384	0.217431	0.971102
YKR077W	94.2341	-0.384369	0.31068	-1.23719	0.18011	0.971102
YLL005C	4.64325	-1.53262	1.38519	-1.10644	0.230622	0.971102
YLL011W	154.058	0.259193	0.240999	1.07549	0.243926	0.971102
YLL012W	107.718	0.309754	0.283921	1.09099	0.2372	0.971102
YLL013C	192.836	-0.261649	0.239321	-1.0933	0.236208	0.971102
YLL025W	4.92856	1.46066	1.28731	1.13466	0.218947	0.971102
YLL028W	230.634	0.231875	0.221189	1.04831	0.256049	0.971102
YLL050C	2101.72	0.181135	0.159347	1.13673	0.218106	0.971102
YLL051C	79.0455	-0.401968	0.321778	-1.24921	0.175916	0.971102
YLL057C	4.82532	1.67108	1.36025	1.22851	0.183184	0.971102
YLR003C	211.519	0.247626	0.211464	1.17101	0.204543	0.971102
YLR016C	51.248	0.402545	0.367555	1.0952	0.235394	0.971102
YLR051C	185.552	0.27254	0.224299	1.21507	0.188021	0.971102
YLR063W	47.5539	0.456702	0.400485	1.14037	0.216636	0.971102
YLR064W	171.468	-0.26539	0.219341	-1.20994	0.189892	0.971102
YLR074C	294.173	0.200116	0.189921	1.05368	0.253623	0.971102
YLR083C	262.281	-0.223814	0.192553	-1.16235	0.20791	0.971102
YLR084C	151.432	-0.265403	0.236227	-1.12351	0.223509	0.971102
YLR086W	92.6289	-0.358428	0.302599	-1.1845	0.199377	0.971102
YLR116W	61.6126	0.378485	0.339897	1.11353	0.227647	0.971102
YLR157C	121.863	-0.501776	0.412873	-1.21533	0.187928	0.971102
YLR172C	352.988	-0.21097	0.173632	-1.21504	0.188034	0.971102
YLR177W	50.2561	0.400677	0.382576	1.04731	0.256501	0.971102
YLR196W	380.349	0.218107	0.190199	1.14673	0.214085	0.971102
YLR223C	129.731	0.319167	0.278773	1.1449	0.214818	0.971102
YLR233C	24.9178	-0.60758	0.566367	-1.07277	0.245123	0.971102
YLR244C	446.793	0.179396	0.165868	1.08156	0.241277	0.971102
YLR246W	42.297	-0.503024	0.427903	-1.17556	0.20279	0.971102
YLR254C	58.4303	-0.376224	0.343169	-1.09632	0.234914	0.971102
YLR267W	12.3447	-0.843156	0.749357	-1.12517	0.222823	0.971102
YLR286W-A	1.05667	2.6534	2.4832	1.06854	0.246986	0.971102
YLR301W	452.678	0.194644	0.171058	1.13788	0.217641	0.971102
YLR307C-A	4.32432	2.2465	1.79571	1.25104	0.175283	0.971102
YLR307W	13.6905	0.840827	0.690957	1.2169	0.187357	0.971102
YLR310C	141.136	-0.313523	0.256424	-1.22268	0.185273	0.971102
YLR332W	138.848	-0.285635	0.238173	-1.19928	0.193827	0.971102
YLR334C	0.891028	-3.14499	2.70472	-1.16278	0.207742	0.971102
YLR335W	307.582	0.215395	0.1963	1.09727	0.234509	0.971102
YLR337C	260.144	0.259353	0.231599	1.11984	0.225024	0.971102
YLR341W	3.53937	-1.67073	1.40431	-1.18971	0.197405	0.971102
YLR350W	164.217	0.265871	0.252316	1.05372	0.253602	0.971102
YLR365W	2.0003	2.25857	1.96795	1.14768	0.213708	0.971102
YLR390W-A	2358.13	0.134546	0.118817	1.13237	0.219876	0.971102
YLR397C	140.711	-0.261855	0.229595	-1.14051	0.21658	0.971102
YLR443W	118.164	-0.274334	0.260419	-1.05343	0.253734	0.971102
YLR455W	66.1777	-0.333201	0.31746	-1.04958	0.255472	0.971102
YLR459W	95.4816	-0.348566	0.279061	-1.24907	0.175964	0.971102
YML006C	50.1753	0.416117	0.373564	1.11391	0.227489	0.971102
YML010W	530.029	0.189463	0.157002	1.20675	0.191063	0.971102
YML031W	137.41	-0.269868	0.250294	-1.0782	0.24274	0.971102
YML035C	384.877	-0.187417	0.170097	-1.10182	0.232574	0.971102
YML046W	85.9147	0.321111	0.304142	1.05579	0.252671	0.971102
YML060W	67.185	0.368656	0.337786	1.09139	0.237026	0.971102
YML085C	472.394	-0.169266	0.151967	-1.11383	0.227521	0.971102
YML113W	119.091	0.323984	0.280658	1.15437	0.211047	0.971102
YML116W	53.8373	-0.463848	0.374023	-1.24016	0.179066	0.971102
YML120C	354.601	-0.2042	0.180373	-1.1321	0.219988	0.971102
YML124C	255.981	-0.23536	0.196704	-1.19652	0.194854	0.971102
YMR009W	121.222	0.321436	0.27642	1.16285	0.207712	0.971102
YMR011W	433.258	-0.52447	0.423899	-1.23725	0.180087	0.971102
YMR021C	76.4152	0.356864	0.303269	1.17673	0.202341	0.971102
YMR041C	95.0634	0.303774	0.27116	1.12028	0.224843	0.971102
YMR042W	30.1449	0.498141	0.473432	1.05219	0.254293	0.971102
YMR053C	16.4196	0.67547	0.641513	1.05293	0.253958	0.971102
YMR054W	174.271	-0.261613	0.220358	-1.18722	0.198345	0.971102
YMR094W	15.7903	-0.768427	0.662587	-1.15974	0.208933	0.971102
YMR109W	179.584	-0.239084	0.217231	-1.1006	0.233094	0.971102
YMR117C	24.7511	-0.607334	0.576953	-1.05266	0.254083	0.971102
YMR128W	204.957	0.235505	0.213319	1.104	0.23165	0.971102
YMR140W	78.7569	-0.359007	0.309705	-1.15919	0.209148	0.971102
YMR164C	44.137	0.47761	0.407229	1.17283	0.203839	0.971102
YMR170C	32.8016	0.53386	0.466283	1.14493	0.214807	0.971102
YMR172W	71.6581	0.337383	0.301036	1.12074	0.224652	0.971102
YMR176W	84.5429	-0.376829	0.30991	-1.21593	0.18771	0.971102
YMR183C	354.597	0.198099	0.181827	1.08949	0.237842	0.971102
YMR201C	49.0084	0.424148	0.377568	1.12337	0.223566	0.971102
YMR220W	268.665	-0.220531	0.188748	-1.16839	0.205558	0.971102
YMR246W	579.799	0.182014	0.168422	1.0807	0.241649	0.971102
YMR258C	82.7874	-0.342887	0.294717	-1.16345	0.207481	0.971102
YMR307W	2805.46	-0.131337	0.115557	-1.13656	0.218178	0.971102
YMR312W	99.683	0.335446	0.301661	1.112	0.228288	0.971102
YMR317W	8.26412	1.05369	0.983654	1.0712	0.245814	0.971102
YNL004W	299.507	0.230648	0.188203	1.22553	0.18425	0.971102
YNL015W	510.993	0.222126	0.191685	1.15881	0.2093	0.971102
YNL016W	1302.52	0.161346	0.131835	1.22385	0.184852	0.971102
YNL026W	133.572	-0.266069	0.231633	-1.14867	0.213312	0.971102
YNL041C	119.79	-0.30465	0.252024	-1.20881	0.190306	0.971102
YNL044W	259.364	0.21429	0.186146	1.15119	0.212309	0.971102
YNL049C	156.625	-0.244054	0.216504	-1.12725	0.221971	0.971102
YNL052W	910.267	0.182109	0.156136	1.16635	0.206349	0.971102
YNL077W	42.8356	0.429509	0.392406	1.09455	0.23567	0.971102
YNL096C	2728.14	0.138754	0.131267	1.05704	0.252113	0.971102
YNL104C	1067.5	-0.162743	0.147465	-1.10361	0.231818	0.971102
YNL110C	390.467	0.225115	0.181162	1.24261	0.178207	0.971102
YNL114C	1.33434	2.8074	2.33348	1.20309	0.192412	0.971102
YNL117W	7.36626	-1.18578	1.07456	-1.1035	0.231863	0.971102
YNL135C	2100.62	0.171789	0.151508	1.13386	0.219271	0.971102
YNL239W	487.843	0.191348	0.164867	1.16062	0.208587	0.971102
YNL240C	119.248	0.293646	0.260451	1.12745	0.221889	0.971102
YNL248C	507.249	0.17751	0.162426	1.09287	0.236391	0.971102
YNL250W	40.6118	-0.487381	0.431893	-1.12848	0.221468	0.971102
YNL251C	220.447	0.23938	0.22295	1.07369	0.244716	0.971102
YNL256W	131.656	-0.301746	0.246924	-1.22202	0.185509	0.971102
YNL260C	60.8624	0.404899	0.37282	1.08604	0.239331	0.971102
YNL270C	11.3917	0.859119	0.769409	1.1166	0.22637	0.971102
YNL271C	128.042	-0.316275	0.279619	-1.13109	0.220399	0.971102
YNL284C	290.754	-0.207903	0.189378	-1.09782	0.234275	0.971102
YNL287W	648.696	-0.16724	0.138619	-1.20648	0.191165	0.971102
YNL314W	32.2393	0.510743	0.447434	1.14149	0.216184	0.971102
YNL323W	185.291	0.264873	0.213567	1.24024	0.179039	0.971102
YNL339C	62.4127	-0.481268	0.403697	-1.19215	0.196489	0.971102
YNR001C	997.747	0.2264	0.194828	1.16205	0.208027	0.971102
YNR002C	4.48513	-1.63332	1.54693	-1.05585	0.252646	0.971102
YNR021W	461.678	-0.187935	0.17475	-1.07545	0.243944	0.971102
YNR024W	91.8396	0.368567	0.295738	1.24626	0.176937	0.971102
YNR066C	54.8659	-0.477802	0.452242	-1.05652	0.252345	0.971102
YNR075W	32.8483	-0.523457	0.466029	-1.12323	0.223624	0.971102
YOL013W-A	49.3421	0.521692	0.492428	1.05943	0.25104	0.971102
YOL018C	99.5248	-0.295107	0.272279	-1.08384	0.240285	0.971102
YOL019W	101.787	-0.349732	0.300211	-1.16496	0.206892	0.971102
YOL053W	67.7442	-0.374338	0.316734	-1.18187	0.200376	0.971102
YOL070C	263.49	0.223145	0.198511	1.12409	0.223267	0.971102
YOL071W	163.401	0.251408	0.235813	1.06613	0.248054	0.971102
YOL084W	15.7559	0.894242	0.832994	1.07353	0.244789	0.971102
YOL098C	272.733	-0.207645	0.181301	-1.14531	0.214653	0.971102
YOL108C	39.8741	0.531933	0.427951	1.24298	0.178081	0.971102
YOL122C	245.95	-0.239207	0.204977	-1.167	0.206097	0.971102
YOL133W	155.232	0.261006	0.232781	1.12125	0.224439	0.971102
YOL137W	82.1915	-0.348662	0.305159	-1.14256	0.215756	0.971102
YOR002W	146.099	-0.261015	0.229991	-1.13489	0.218852	0.971102
YOR010C	44.6318	0.553938	0.449101	1.23344	0.181433	0.971102
YOR011W	45.0486	0.449918	0.391726	1.14855	0.213358	0.971102
YOR044W	25.0061	-0.643617	0.545401	-1.18008	0.201058	0.971102
YOR045W	509.043	0.210559	0.180946	1.16365	0.207401	0.971102
YOR064C	29.3556	-0.549705	0.456907	-1.2031	0.192409	0.971102
YOR092W	42.5245	-0.430447	0.404514	-1.06411	0.248953	0.971102
YOR093C	69.9063	-0.38354	0.329094	-1.16544	0.206704	0.971102
YOR100C	4.42727	1.71729	1.50075	1.14429	0.215063	0.971102
YOR116C	213.22	-0.204668	0.192223	-1.06474	0.24867	0.971102
YOR120W	203.993	0.288446	0.239392	1.20491	0.191742	0.971102
YOR123C	183.952	0.249203	0.223652	1.11425	0.227349	0.971102
YOR142W	608.205	0.191698	0.163883	1.16972	0.205039	0.971102
YOR145C	438.099	0.182887	0.164994	1.10845	0.229778	0.971102
YOR178C	16.3502	-0.708432	0.634618	-1.11631	0.226488	0.971102
YOR212W	297.661	0.199658	0.17532	1.13882	0.217264	0.971102
YOR223W	58.757	0.401399	0.345939	1.16032	0.208706	0.971102
YOR252W	164.666	0.254739	0.234706	1.08535	0.239631	0.971102
YOR256C	113.554	-0.319841	0.258457	-1.2375	0.179999	0.971102
YOR273C	48.6067	-0.447591	0.395464	-1.13181	0.220105	0.971102
YOR274W	65.4465	0.395871	0.323707	1.22293	0.185181	0.971102
YOR301W	83.8517	-0.355068	0.308696	-1.15022	0.212694	0.971102
YOR304W	101.87	-0.318211	0.275391	-1.15549	0.210607	0.971102
YOR310C	1186.37	0.181314	0.158464	1.1442	0.215099	0.971102
YOR361C	1140.81	-0.157144	0.126115	-1.24603	0.177017	0.971102
YOR364W	2.6233	-1.81124	1.52707	-1.18608	0.198775	0.971102
YOR367W	129.494	0.31907	0.269151	1.18547	0.199009	0.971102
YOR379C	1.98575	-2.19618	1.85871	-1.18156	0.200492	0.971102
YOR383C	15.1241	-0.806156	0.715841	-1.12617	0.222415	0.971102
YPL006W	111.232	-0.286491	0.258371	-1.10884	0.229613	0.971102
YPL050C	270.288	-0.214769	0.184203	-1.16593	0.206511	0.971102
YPL063W	435.997	0.16357	0.155864	1.04944	0.255539	0.971102
YPL076W	23.3426	-0.609661	0.511525	-1.19185	0.196602	0.971102
YPL081W	1528.91	0.147547	0.140658	1.04898	0.255745	0.971102
YPL082C	85.4147	-0.395961	0.318604	-1.2428	0.178142	0.971102
YPL087W	169.455	-0.251412	0.229611	-1.09495	0.2355	0.971102
YPL098C	219.705	0.227903	0.211764	1.07621	0.243611	0.971102
YPL117C	622.196	0.156536	0.141492	1.10632	0.230671	0.971102
YPL132W	99.7021	-0.310246	0.259326	-1.19636	0.194914	0.971102
YPL161C	53.8726	-0.406448	0.34366	-1.1827	0.200058	0.971102
YPL189W	10.9298	0.928227	0.768028	1.20859	0.19039	0.971102
YPL190C	328.153	0.242785	0.22456	1.08116	0.24145	0.971102
YPL217C	267.05	-0.227254	0.212924	-1.0673	0.247536	0.971102
YPL219W	44.4978	-0.480951	0.403404	-1.19223	0.196458	0.971102
YPL222W	22.6365	-0.553528	0.520173	-1.06412	0.248947	0.971102
YPL237W	1252.64	0.166816	0.137839	1.21023	0.189788	0.971102
YPL259C	82.6388	-0.359304	0.299025	-1.20159	0.19297	0.971102
YPR010C-A	543.048	0.172277	0.156384	1.10163	0.232657	0.971102
YPR021C	75.941	-0.402027	0.335673	-1.19768	0.194422	0.971102
YPR027C	4.99508	-1.67523	1.57971	-1.06047	0.250577	0.971102
YPR036W-A	382.191	-0.22414	0.196533	-1.14047	0.216596	0.971102
YPR045C	87.5042	0.321228	0.299916	1.07106	0.245874	0.971102
YPR061C	17.1996	0.74894	0.632755	1.18362	0.199711	0.971102
YPR062W	441.361	0.198069	0.160198	1.2364	0.180388	0.971102
YPR065W	230.563	0.251044	0.228022	1.10096	0.232939	0.971102
YPR086W	237.604	0.235272	0.210295	1.11877	0.225467	0.971102
YPR108W	608.045	0.16694	0.153933	1.0845	0.24	0.971102
YPR137W	244.486	0.205361	0.195411	1.05092	0.254869	0.971102
YPR144C	195.297	0.27304	0.224546	1.21596	0.187698	0.971102
YPR164W	49.1842	-0.406702	0.380545	-1.06874	0.246901	0.971102
YPR170W-B	63.1101	0.41485	0.365383	1.13538	0.218654	0.971102
YPR180W	119.423	-0.276212	0.241268	-1.14483	0.214844	0.971102
YPR186C	48.6079	0.438652	0.408774	1.07309	0.24498	0.971102
YPR190C	181.68	-0.266137	0.220474	-1.20711	0.19093	0.971102
YHR073W	147.924	-0.23209	0.221717	-1.04679	0.256741	0.971353
YBL084C	43.7509	-0.406568	0.388721	-1.04591	0.257138	0.9717
YDR322C-A	438.903	0.171969	0.164593	1.04482	0.257637	0.9717
YGL039W	111.255	-0.273501	0.261537	-1.04575	0.257214	0.9717
YLR170C	109.219	0.277991	0.266082	1.04476	0.257664	0.9717
YNR026C	169.414	0.235013	0.224962	1.04468	0.257699	0.9717
YER091C	700.067	0.221504	0.212511	1.04232	0.258776	0.975106
YBR092C	739.254	-0.139335	0.133747	-1.04178	0.259021	0.975375
YER120W	699.907	0.185744	0.178568	1.04018	0.259753	0.975461
YNL021W	78.5673	0.330754	0.318352	1.03896	0.260316	0.975461
YNL085W	312.733	-0.215792	0.20772	-1.03886	0.26036	0.975461
YNL143C	20.536	-0.744206	0.716003	-1.03939	0.260117	0.975461
YNL162W	4504.7	0.127688	0.123002	1.0381	0.260711	0.975461
YOR176W	333.912	0.199795	0.192319	1.03887	0.260354	0.975461
YOR287C	98.8374	0.323805	0.31197	1.03794	0.260784	0.975461
YOR294W	351.512	0.201249	0.193877	1.03802	0.260745	0.975461
YPL176C	192.77	-0.232917	0.224044	-1.03961	0.260017	0.975461
YPR139C	149.952	-0.240041	0.23098	-1.03923	0.260192	0.975461
YLR411W	9.916	-0.886306	0.854411	-1.03733	0.261063	0.975854
YMR033W	157.231	-0.233234	0.224954	-1.03681	0.261302	0.976096
YER133W	769.703	-0.138477	0.133764	-1.03524	0.262025	0.97665
YJR061W	23.7506	-0.792836	0.766324	-1.0346	0.262321	0.97665
YLR107W	89.7429	0.30737	0.296809	1.03558	0.261867	0.97665
YNL012W	42.1286	0.426225	0.411575	1.0356	0.261861	0.97665
YNL175C	486.111	0.182836	0.176699	1.03473	0.262259	0.97665
YBL031W	31.5665	-0.471602	0.45662	-1.03281	0.263147	0.977128
YJR139C	1228.92	-0.130022	0.125759	-1.0339	0.262645	0.977128
YKL069W	54.3266	0.388555	0.376207	1.03282	0.263141	0.977128
YNL147W	236.737	0.212671	0.205868	1.03304	0.263039	0.977128
YER116C	40.2406	0.46732	0.452684	1.03233	0.263367	0.9773
YBL006C	105.449	0.27584	0.268459	1.02749	0.265612	0.977902
YBL086C	60.5104	0.355708	0.345922	1.02829	0.265241	0.977902
YBR027C	6.75392	-1.27409	1.27337	-1.00056	0.278343	0.977902
YBR076C-A	13.9617	-0.855111	0.849891	-1.00614	0.275672	0.977902
YBR151W	284.359	0.199106	0.195331	1.01933	0.269428	0.977902
YBR164C	276.672	0.196821	0.19426	1.01318	0.272326	0.977902
YBR258C	52.7471	0.367341	0.362614	1.01304	0.272396	0.977902
YBR271W	86.3438	0.284201	0.28026	1.01406	0.271911	0.977902
YBR284W	17.3982	0.595658	0.60279	0.988168	0.284341	0.977902
YDL006W	72.0662	0.3282	0.330027	0.994464	0.281284	0.977902
YDL027C	100.719	0.283873	0.283978	0.99963	0.278792	0.977902
YDR124W	3.30735	1.53786	1.50649	1.02083	0.268725	0.977902
YDR142C	43.1179	-0.391868	0.38448	-1.01922	0.269482	0.977902
YDR174W	579.559	0.180065	0.18178	0.990563	0.283176	0.977902
YDR183W	67.1823	-0.324133	0.319172	-1.01554	0.271211	0.977902
YDR223W	3.05726	1.82371	1.78524	1.02155	0.268387	0.977902
YDR303C	95.6986	-0.27907	0.280412	-0.995213	0.280922	0.977902
YDR409W	52.3481	-0.380811	0.375606	-1.01386	0.272007	0.977902
YDR444W	50.3727	0.371637	0.375422	0.989916	0.28349	0.977902
YDR519W	315.659	0.185048	0.180502	1.02518	0.266689	0.977902
YER037W	248.96	-0.370416	0.371935	-0.995917	0.280581	0.977902
YER048W-A	224.785	-0.200999	0.200172	-1.00414	0.276631	0.977902
YER077C	139.4	-0.234695	0.236325	-0.993103	0.281943	0.977902
YER125W	453.627	0.170039	0.168691	1.00799	0.274789	0.977902
YER127W	193.633	0.242072	0.242647	0.997631	0.279755	0.977902
YER183C	92.1856	0.28158	0.281792	0.999246	0.278977	0.977902
YFL038C	946.197	0.145999	0.144067	1.01341	0.272219	0.977902
YGL053W	48.6085	0.416539	0.40767	1.02176	0.26829	0.977902
YGL181W	206.832	0.22345	0.224216	0.99658	0.280262	0.977902
YGL212W	25.9407	0.544972	0.548147	0.994207	0.281408	0.977902
YGL240W	12.0593	-0.751554	0.756316	-0.993704	0.281652	0.977902
YGR042W	57.6791	0.334936	0.338002	0.990927	0.282999	0.977902
YGR078C	229.975	0.231372	0.232677	0.994392	0.281319	0.977902
YGR112W	78.693	-0.314091	0.306085	-1.02616	0.266234	0.977902
YGR200C	219.333	-0.198321	0.199667	-0.993258	0.281868	0.977902
YHL014C	64.7543	0.362781	0.352408	1.02944	0.264709	0.977902
YHL018W	9.11232	-0.92846	0.934091	-0.993971	0.281522	0.977902
YHR084W	109.016	-0.258234	0.25494	-1.01292	0.272449	0.977902
YHR092C	676.563	-0.428267	0.417671	-1.02537	0.266601	0.977902
YHR211W	20.2105	-0.776535	0.771252	-1.00685	0.275335	0.977902
YIL048W	114.108	-0.249641	0.247448	-1.00886	0.274377	0.977902
YIL051C	859.886	0.15146	0.15316	0.988899	0.283985	0.977902
YIL074C	283.411	-0.197629	0.195589	-1.01043	0.273632	0.977902
YIL110W	135.977	0.246223	0.24915	0.988252	0.2843	0.977902
YIL121W	75.1387	0.315694	0.314457	1.00393	0.276728	0.977902
YJL115W	120.526	0.255512	0.25633	0.996807	0.280152	0.977902
YJL127C-B	41.4089	0.432231	0.421912	1.02446	0.267026	0.977902
YJL129C	112.677	-0.287325	0.283491	-1.01352	0.272165	0.977902
YJL141C	72.8894	-0.333631	0.333871	-0.99928	0.27896	0.977902
YJR019C	35.8162	0.444823	0.442039	1.0063	0.275598	0.977902
YJR126C	150.253	-0.23388	0.235808	-0.991825	0.282562	0.977902
YJR135W-A	337.793	0.183215	0.185157	0.98951	0.283687	0.977902
YKL003C	186.778	-0.20688	0.206304	-1.00279	0.277273	0.977902
YKL004W	165.595	-0.219731	0.220561	-0.996236	0.280427	0.977902
YKL073W	317.735	-0.18799	0.183384	-1.02512	0.266717	0.977902
YKL120W	103.011	-0.285813	0.281765	-1.01437	0.271766	0.977902
YKL149C	39.9233	0.413118	0.414103	0.997621	0.279759	0.977902
YKL203C	95.7111	-0.305078	0.307588	-0.991838	0.282556	0.977902
YKL211C	306.915	0.182464	0.18472	0.98779	0.284525	0.977902
YKL222C	28.4414	-0.522976	0.510621	-1.02419	0.267149	0.977902
YKR011C	130.071	-0.277161	0.273841	-1.01212	0.272828	0.977902
YKR054C	48.4426	-0.402107	0.403709	-0.996033	0.280525	0.977902
YLL024C	8477.65	0.113276	0.110922	1.02122	0.268542	0.977902
YLR033W	88.8925	-0.29984	0.292518	-1.02503	0.266758	0.977902
YLR058C	540.339	0.170563	0.165672	1.02952	0.26467	0.977902
YLR129W	245.028	-0.22333	0.218533	-1.02195	0.268197	0.977902
YLR130C	129.77	-0.247062	0.242849	-1.01735	0.270362	0.977902
YLR167W	15262.9	0.138696	0.138066	1.00456	0.276426	0.977902
YLR240W	81.9432	-0.295344	0.298782	-0.988492	0.284183	0.977902
YLR241W	126.404	-0.252834	0.256016	-0.98757	0.284633	0.977902
YLR275W	84.3953	0.333209	0.324762	1.02601	0.266302	0.977902
YLR382C	147.19	-0.222197	0.222848	-0.99708	0.28002	0.977902
YLR423C	32.2433	0.452986	0.454034	0.997692	0.279725	0.977902
YLR467W	82.1492	-0.383509	0.377378	-1.01624	0.27088	0.977902
YML058W	539.528	0.214056	0.215697	0.992394	0.282287	0.977902
YML098W	96.6468	0.272105	0.275381	0.988103	0.284373	0.977902
YML101C-A	6.83572	-1.493	1.48123	-1.00795	0.274812	0.977902
YML106W	1014.3	0.13554	0.136325	0.994242	0.281391	0.977902
YMR008C	445.802	-0.166609	0.162081	-1.02794	0.265404	0.977902
YMR015C	790.641	0.167231	0.166268	1.00579	0.275842	0.977902
YMR039C	280.376	0.186273	0.187294	0.994552	0.281241	0.977902
YMR074C	387.7	0.193762	0.191049	1.0142	0.271845	0.977902
YMR130W	164.299	0.238375	0.233834	1.01942	0.269385	0.977902
YMR145C	2150.09	-0.157983	0.15455	-1.02221	0.268078	0.977902
YMR166C	117.002	0.266971	0.267569	0.997766	0.27969	0.977902
YMR227C	92.9768	0.280412	0.278313	1.00754	0.275005	0.977902
YMR242C	5437.07	0.154561	0.152993	1.01025	0.273717	0.977902
YMR251W-A	1956.71	0.181822	0.179349	1.01379	0.272039	0.977902
YMR256C	524.214	0.178337	0.177136	1.00678	0.275369	0.977902
YMR275C	128.109	0.277321	0.27138	1.02189	0.268226	0.977902
YMR323W	4.93875	1.21457	1.19462	1.0167	0.270665	0.977902
YNL086W	23.1634	0.535764	0.529433	1.01196	0.272907	0.977902
YNL094W	85.9653	-0.310775	0.307514	-1.0106	0.273549	0.977902
YNL163C	124.999	-0.241958	0.239682	-1.0095	0.274075	0.977902
YNL168C	213.116	-0.203622	0.201868	-1.00869	0.27446	0.977902
YNL277W	20.7979	-0.601446	0.58857	-1.02188	0.268234	0.977902
YNL286W	71.8671	-0.311372	0.310343	-1.00332	0.277023	0.977902
YNL322C	316.102	0.174667	0.173033	1.00944	0.274099	0.977902
YNR027W	91.7406	-0.304885	0.298745	-1.02055	0.268854	0.977902
YOL010W	166.707	0.218737	0.220236	0.993193	0.281899	0.977902
YOL015W	5.31322	-1.25222	1.22817	-1.01958	0.269309	0.977902
YOL059W	301.251	0.193253	0.189517	1.01971	0.26925	0.977902
YOL086C	24434.7	0.111887	0.11211	0.998009	0.279572	0.977902
YOL109W	4368.72	0.153908	0.155712	0.988415	0.284221	0.977902
YOR018W	66.5165	-0.329285	0.332797	-0.989446	0.283719	0.977902
YOR090C	114.678	-0.253829	0.249434	-1.01762	0.270231	0.977902
YOR177C	12.4163	-0.75711	0.740718	-1.02213	0.268115	0.977902
YOR206W	447.521	0.182989	0.179691	1.01835	0.269888	0.977902
YOR303W	331.838	-0.223852	0.221861	-1.00898	0.274322	0.977902
YOR305W	71.6261	-0.32659	0.328956	-0.992808	0.282086	0.977902
YOR317W	469.249	-0.17714	0.174082	-1.01757	0.270257	0.977902
YOR328W	25.4852	0.678134	0.677686	1.00066	0.278296	0.977902
YOR389W	29.8045	-0.472199	0.473584	-0.997076	0.280022	0.977902
YPL099C	64.3681	0.345401	0.346975	0.995464	0.2808	0.977902
YPL154C	1102.15	0.125732	0.124183	1.01247	0.272663	0.977902
YPL159C	87.127	0.311687	0.30624	1.01779	0.270153	0.977902
YPL164C	24.9644	-0.515073	0.514206	-1.00169	0.277804	0.977902
YPR003C	62.5291	-0.370211	0.372681	-0.99337	0.281813	0.977902
YPR128C	128.159	0.236807	0.238185	0.994217	0.281404	0.977902
YPR131C	97.5022	-0.283143	0.279538	-1.0129	0.272461	0.977902
YPR162C	60.3942	-0.349105	0.340011	-1.02674	0.26596	0.977902
YBL028C	202.066	0.228426	0.232499	0.982482	0.287121	0.980643
YBR053C	192.497	-0.203482	0.206493	-0.985417	0.285684	0.980643
YBR245C	238.699	-0.190487	0.193634	-0.983749	0.2865	0.980643
YCL005W-A	355.555	0.201763	0.205609	0.981294	0.287704	0.980643
YDL191W	3545.92	0.157626	0.160072	0.984714	0.286028	0.980643
YGL031C	4732.91	0.140664	0.14307	0.983186	0.286776	0.980643
YKL005C	70.0902	0.301695	0.306831	0.983261	0.286739	0.980643
YKL007W	514.195	0.145171	0.147448	0.984557	0.286104	0.980643
YKR083C	39.7133	-0.419102	0.426198	-0.983348	0.286696	0.980643
YLR182W	111.594	-0.265635	0.270568	-0.981767	0.287472	0.980643
YPL249C	128.096	0.256674	0.261303	0.982284	0.287218	0.980643
YPR051W	128.663	0.244761	0.249282	0.981862	0.287426	0.980643
YPR081C	38.0534	-0.411009	0.418718	-0.98159	0.287559	0.980643
YAL044C	357.011	0.171409	0.185317	0.924954	0.316281	0.981302
YAL054C	21.1469	0.613009	0.628748	0.974968	0.290823	0.981302
YBL001C	335.351	0.186319	0.194522	0.957831	0.299386	0.981302
YBL071W-A	69.221	0.318934	0.336664	0.947338	0.304712	0.981302
YBL099W	3061.12	0.131843	0.141717	0.93033	0.313476	0.981302
YBR011C	2672.62	0.12361	0.133531	0.925704	0.315889	0.981302
YBR035C	468.989	0.177237	0.187948	0.943009	0.306927	0.981302
YBR072W	27.4779	0.478932	0.491774	0.973886	0.291359	0.981302
YBR083W	127.338	0.28147	0.293182	0.960053	0.298266	0.981302
YBR085C-A	398.266	0.165212	0.175627	0.940697	0.308114	0.981302
YBR093C	2383.09	-0.178502	0.184318	-0.968446	0.294063	0.981302
YBR097W	41.8922	-0.365861	0.400838	-0.912742	0.322712	0.981302
YBR130C	160.523	0.211511	0.228461	0.925808	0.315834	0.981302
YBR143C	1060.28	-0.124239	0.131238	-0.946667	0.305055	0.981302
YBR168W	35.4924	0.43103	0.443512	0.971857	0.292366	0.981302
YBR179C	118.148	-0.243841	0.252568	-0.965447	0.29556	0.981302
YBR226C	3.26942	-1.54891	1.65617	-0.935232	0.310933	0.981302
YBR256C	436.282	0.202013	0.216349	0.933738	0.311707	0.981302
YCL012C	84.1778	0.28087	0.301165	0.932611	0.312291	0.981302
YCL030C	280.198	0.231564	0.250751	0.92348	0.317053	0.981302
YCL058W-A	97.3827	0.290055	0.295821	0.980511	0.288089	0.981302
YCR018C-A	2.76091	1.75916	1.80658	0.973754	0.291425	0.981302
YCR021C	6.33691	1.0176	1.10679	0.919414	0.319188	0.981302
YCR024C-A	428.127	0.180296	0.194674	0.926147	0.315657	0.981302
YCR038C	18.1005	0.590387	0.644984	0.915351	0.321331	0.981302
YCR042C	116.177	-0.255205	0.273327	-0.9337	0.311726	0.981302
YCR066W	34.3156	0.468191	0.481035	0.973298	0.291651	0.981302
YCR073C	63.2815	-0.309843	0.336442	-0.92094	0.318386	0.981302
YCR081W	42.092	-0.365961	0.384011	-0.952998	0.301831	0.981302
YCR084C	330.456	0.171549	0.175928	0.975107	0.290754	0.981302
YDL049C	21.2894	0.553883	0.565213	0.979955	0.288363	0.981302
YDL060W	231.443	-0.183973	0.199101	-0.924021	0.316769	0.981302
YDL070W	190.139	-0.207932	0.213361	-0.974552	0.291029	0.981302
YDL081C	5200.92	0.134277	0.139315	0.963836	0.296367	0.981302
YDL149W	28.0542	-0.46675	0.498898	-0.935561	0.310763	0.981302
YDL193W	176.53	0.224673	0.235527	0.953916	0.301366	0.981302
YDL194W	28.2709	-0.46706	0.485748	-0.961527	0.297525	0.981302
YDR043C	42.6238	0.39109	0.418281	0.934993	0.311057	0.981302
YDR059C	124.45	0.252025	0.273585	0.921195	0.318251	0.981302
YDR075W	55.1735	0.349676	0.358095	0.97649	0.290071	0.981302
YDR081C	75.0437	-0.280774	0.299016	-0.938995	0.308991	0.981302
YDR101C	305.503	-0.189163	0.20219	-0.935567	0.31076	0.981302
YDR109C	40.5637	-0.388486	0.401459	-0.967685	0.294442	0.981302
YDR138W	65.5836	-0.357949	0.377596	-0.947969	0.30439	0.981302
YDR221W	81.163	-0.289341	0.29802	-0.970877	0.292853	0.981302
YDR243C	50.5946	0.355989	0.38136	0.933473	0.311844	0.981302
YDR302W	127.176	0.24908	0.260907	0.954669	0.300984	0.981302
YDR310C	155.505	0.208415	0.220614	0.944703	0.306059	0.981302
YDR328C	468.297	0.176107	0.191299	0.920586	0.318571	0.981302
YDR349C	234.522	0.194867	0.202248	0.963502	0.296534	0.981302
YDR350C	77.9685	-0.29306	0.304306	-0.963043	0.296764	0.981302
YDR354W	268.775	0.180231	0.18824	0.957453	0.299577	0.981302
YDR379C-A	35.9557	0.413232	0.435033	0.949886	0.303413	0.981302
YDR385W	4898.26	-0.0981804	0.105743	-0.928478	0.314441	0.981302
YDR430C	265.921	-0.191677	0.203243	-0.943091	0.306885	0.981302
YDR538W	81.8832	-0.315666	0.339345	-0.930223	0.313532	0.981302
YEL041W	11.5551	0.717809	0.770594	0.9315	0.312868	0.981302
YEL042W	245.341	-0.213227	0.232898	-0.91554	0.321231	0.981302
YER011W	41.1898	0.428553	0.453055	0.94592	0.305436	0.981302
YER019C-A	579.376	0.160173	0.17584	0.910901	0.32369	0.981302
YER033C	49.9303	0.346083	0.373908	0.925584	0.315951	0.981302
YER051W	48.4123	-0.344581	0.361175	-0.954053	0.301296	0.981302
YER079W	54.8611	-0.378327	0.394049	-0.960101	0.298242	0.981302
YFL055W	8.875	-0.890155	0.941091	-0.945875	0.305459	0.981302
YFR033C	638.99	0.132993	0.141914	0.937136	0.309949	0.981302
YFR046C	33.5204	0.425377	0.438135	0.970881	0.29285	0.981302
YFR049W	174.714	0.210804	0.231181	0.911856	0.323182	0.981302
YGL067W	131.512	-0.224565	0.242764	-0.925035	0.316239	0.981302
YGL120C	339.574	-0.161892	0.173957	-0.93064	0.313315	0.981302
YGL161C	290.551	0.185985	0.192609	0.965611	0.295478	0.981302
YGL175C	9.01257	-0.871013	0.946574	-0.920174	0.318788	0.981302
YGL208W	43.7033	0.357379	0.390535	0.9151	0.321464	0.981302
YGL222C	67.9633	0.385083	0.399382	0.964197	0.296186	0.981302
YGL244W	304.051	0.18007	0.194034	0.928036	0.314671	0.981302
YGL259W	5.80787	-0.987816	1.0542	-0.937028	0.310005	0.981302
YGR028W	117.104	-0.244389	0.265989	-0.918796	0.319513	0.981302
YGR058W	67.4843	0.306938	0.324992	0.944447	0.30619	0.981302
YGR089W	81.6154	-0.281168	0.296147	-0.949419	0.303651	0.981302
YGR119C	292.303	0.164742	0.176579	0.932966	0.312107	0.981302
YGR153W	39.3203	0.386612	0.408391	0.94667	0.305053	0.981302
YGR208W	206.013	0.19035	0.199663	0.953354	0.301651	0.981302
YGR217W	80.7716	-0.288934	0.300897	-0.960243	0.298171	0.981302
YGR233C	199.079	-0.207664	0.222963	-0.931387	0.312927	0.981302
YGR239C	60.2921	0.33205	0.339933	0.976812	0.289912	0.981302
YGR255C	207.316	-0.186869	0.193677	-0.96485	0.295859	0.981302
YGR261C	229.898	-0.182234	0.197234	-0.923947	0.316808	0.981302
YHR062C	114.645	0.245943	0.256558	0.958626	0.298985	0.981302
YHR064C	1747.73	0.117086	0.125877	0.930162	0.313564	0.981302
YHR076W	154.532	0.22355	0.242192	0.923028	0.317289	0.981302
YHR079C	48.9385	-0.367132	0.392334	-0.935764	0.310658	0.981302
YHR089C	775.211	0.155551	0.165693	0.938791	0.309095	0.981302
YHR140W	4.55284	1.16705	1.21786	0.958279	0.29916	0.981302
YHR156C	31.4104	-0.456406	0.482032	-0.946837	0.304967	0.981302
YHR186C	94.6437	-0.26427	0.275897	-0.957856	0.299374	0.981302
YHR201C	228.275	0.189474	0.206509	0.917508	0.320192	0.981302
YIL008W	206.686	0.213587	0.218173	0.978981	0.288842	0.981302
YIL013C	19.641	-0.551056	0.598998	-0.919962	0.3189	0.981302
YIL073C	5.8934	-1.03463	1.10256	-0.938389	0.309303	0.981302
YIL084C	27.3548	-0.509212	0.523599	-0.972523	0.292035	0.981302
YIL092W	27.9791	-0.474054	0.488912	-0.969609	0.293483	0.981302
YIL120W	20.3002	0.547471	0.592111	0.924609	0.316461	0.981302
YIL126W	167.419	-0.221448	0.231282	-0.957481	0.299563	0.981302
YIR019C	8.01809	-1.17424	1.23842	-0.948179	0.304282	0.981302
YIR026C	142.445	-0.236541	0.244414	-0.967788	0.294391	0.981302
YJL003W	56.4264	0.35491	0.365035	0.972261	0.292165	0.981302
YJL012C	1475.32	-0.137697	0.143172	-0.961761	0.297408	0.981302
YJR033C	56.7688	-0.328232	0.34262	-0.958007	0.299298	0.981302
YJR053W	22.2639	-0.552824	0.603325	-0.916295	0.320833	0.981302
YJR062C	87.0298	0.277259	0.291118	0.952394	0.302138	0.981302
YJR089W	60.5312	-0.32229	0.340468	-0.946607	0.305085	0.981302
YJR110W	45.1202	-0.375181	0.406054	-0.923969	0.316796	0.981302
YJR140C	68.3834	-0.328593	0.337531	-0.973518	0.291542	0.981302
YJR155W	9.05124	1.22567	1.33508	0.918049	0.319907	0.981302
YKL025C	164.017	-0.212902	0.221692	-0.960348	0.298118	0.981302
YKL068W	258.921	-0.176104	0.187851	-0.937469	0.309777	0.981302
YKL090W	52.4119	0.328212	0.354209	0.926606	0.315417	0.981302
YKL116C	99.0065	-0.283583	0.292653	-0.969008	0.293783	0.981302
YKL119C	140.827	0.233112	0.242619	0.960818	0.297882	0.981302
YKL160W	371.58	0.175118	0.186864	0.937141	0.309946	0.981302
YKR007W	87.3568	0.289791	0.299003	0.969193	0.29369	0.981302
YKR078W	39.0319	0.398379	0.433231	0.919553	0.319115	0.981302
YLL004W	49.5405	-0.342103	0.362929	-0.942616	0.307128	0.981302
YLL007C	35.9018	-0.406071	0.425417	-0.954525	0.301057	0.981302
YLL031C	135.453	-0.259292	0.266434	-0.973193	0.291702	0.981302
YLL045C	8398.8	0.108861	0.118682	0.917243	0.320332	0.981302
YLL054C	59.5794	-0.361985	0.375937	-0.962889	0.296842	0.981302
YLL055W	21.7842	-0.569364	0.58936	-0.966072	0.295248	0.981302
YLL060C	26.8627	0.476026	0.502711	0.946917	0.304927	0.981302
YLL063C	23.8821	-0.485038	0.523244	-0.926982	0.315221	0.981302
YLL067C	39.8742	-0.728754	0.77173	-0.944312	0.306259	0.981302
YLR059C	202.012	0.197532	0.207528	0.95183	0.302425	0.981302
YLR193C	130.226	0.235076	0.248267	0.946865	0.304953	0.981302
YLR204W	343.737	0.165091	0.174524	0.945955	0.305418	0.981302
YLR216C	1072.77	0.135287	0.148421	0.911507	0.323368	0.981302
YLR227C	23.8813	0.560319	0.615062	0.910997	0.323639	0.981302
YLR245C	22.4146	-0.539027	0.576304	-0.935317	0.310889	0.981302
YLR256W	73.0085	-0.290601	0.318337	-0.912874	0.322643	0.981302
YLR295C	632.192	0.149838	0.155507	0.96355	0.29651	0.981302
YLR304C	2939.27	-0.122436	0.134419	-0.91085	0.323717	0.981302
YLR324W	101.499	0.257482	0.266691	0.96547	0.295549	0.981302
YLR408C	22.6383	0.513236	0.552276	0.929311	0.314007	0.981302
YLR440C	84.4127	-0.269544	0.290228	-0.928733	0.314307	0.981302
YLR447C	782.8	-0.145848	0.159161	-0.916352	0.320803	0.981302
YLR450W	117.755	-0.235585	0.258207	-0.912387	0.322901	0.981302
YLR464W	4.30172	-1.2727	1.39744	-0.910739	0.323775	0.981302
YML043C	66.0574	-0.299812	0.325538	-0.920973	0.318368	0.981302
YML059C	113.329	-0.253739	0.264252	-0.960214	0.298186	0.981302
YML061C	82.3296	-0.263741	0.28661	-0.92021	0.318769	0.981302
YML107C	38.6788	-0.401873	0.432932	-0.928259	0.314555	0.981302
YMR068W	27.4372	0.449266	0.490821	0.915334	0.32134	0.981302
YMR073C	86.7732	0.29558	0.313808	0.941913	0.307489	0.981302
YMR134W	108.847	-0.256543	0.265681	-0.965606	0.295481	0.981302
YMR226C	1162.31	0.127271	0.139651	0.911345	0.323453	0.981302
YMR265C	32.5	0.421782	0.451074	0.935061	0.311022	0.981302
YMR271C	13.4776	0.714569	0.750652	0.951932	0.302372	0.981302
YMR286W	204.512	0.211019	0.215472	0.979333	0.288669	0.981302
YMR295C	487.633	0.157343	0.167907	0.937089	0.309974	0.981302
YMR315W	589.005	0.146702	0.15881	0.923756	0.316908	0.981302
YNL070W	429.849	0.171315	0.184694	0.92756	0.314919	0.981302
YNL116W	76.4765	0.290127	0.299677	0.968133	0.294219	0.981302
YNL145W	2122.44	-0.114061	0.12337	-0.924545	0.316495	0.981302
YNL161W	161.667	-0.215071	0.229083	-0.938835	0.309073	0.981302
YNL166C	175.622	0.202935	0.221443	0.916421	0.320766	0.981302
YNL169C	98.433	0.263918	0.275082	0.959417	0.298587	0.981302
YNL188W	46.9813	0.39117	0.40077	0.976046	0.29029	0.981302
YNL202W	7.72544	-0.806843	0.883311	-0.91343	0.322348	0.981302
YNL220W	529.16	-0.143789	0.15751	-0.912889	0.322634	0.981302
YNL224C	95.4237	-0.266069	0.274972	-0.967624	0.294473	0.981302
YNL265C	113.632	0.253947	0.262719	0.966612	0.294978	0.981302
YNL282W	51.7227	0.371657	0.38637	0.96192	0.297328	0.981302
YNL295W	88.6096	-0.26117	0.286232	-0.912442	0.322872	0.981302
YNL307C	449.225	0.145009	0.151741	0.955638	0.300494	0.981302
YOL023W	89.7316	-0.278821	0.294886	-0.945521	0.30564	0.981302
YOL033W	131.034	-0.227064	0.242017	-0.938214	0.309393	0.981302
YOL046C	2.06274	1.81194	1.98533	0.912665	0.322753	0.981302
YOL069W	41.7483	-0.370196	0.39776	-0.930701	0.313283	0.981302
YOL092W	235.319	-0.183099	0.191419	-0.956532	0.300042	0.981302
YOL099C	9.94856	-2.38894	2.50373	-0.954154	0.301246	0.981302
YOL111C	215.108	0.205768	0.218966	0.939723	0.308616	0.981302
YOL123W	792.223	0.128526	0.137811	0.932628	0.312282	0.981302
YOL129W	334.463	0.165226	0.17423	0.948318	0.304211	0.981302
YOR168W	903.86	-0.123496	0.13008	-0.949382	0.303669	0.981302
YOR188W	85.6307	-0.271927	0.298501	-0.910974	0.323651	0.981302
YOR201C	215.718	0.18201	0.191679	0.949555	0.303581	0.981302
YOR210W	290.114	0.176256	0.18934	0.930894	0.313183	0.981302
YOR237W	4.14412	-1.43643	1.56824	-0.915952	0.321013	0.981302
YOR244W	75.1589	0.29493	0.314324	0.938299	0.309349	0.981302
YOR324C	69.3256	0.294371	0.322938	0.911538	0.323351	0.981302
YOR378W	4.53664	-1.46121	1.51929	-0.961773	0.297402	0.981302
YPL026C	64.8333	-0.301803	0.323915	-0.931734	0.312747	0.981302
YPL030W	120.071	0.240908	0.254877	0.945194	0.305808	0.981302
YPL084W	121.39	-0.231951	0.253832	-0.913799	0.322153	0.981302
YPL103C	62.2073	-0.318047	0.329607	-0.964929	0.29582	0.981302
YPL115C	98.6909	-0.266447	0.271968	-0.979701	0.288488	0.981302
YPL170W	236.399	0.184994	0.197046	0.938834	0.309073	0.981302
YPL183W-A	238.195	0.18169	0.199186	0.912163	0.323019	0.981302
YPL279C	23.2887	-0.519113	0.563558	-0.921135	0.318283	0.981302
YPR018W	94.9202	0.263356	0.286103	0.920492	0.318621	0.981302
YPR040W	114.976	0.256221	0.274414	0.933701	0.311726	0.981302
YPR043W	5606.62	0.137786	0.151053	0.912175	0.323013	0.981302
YPR068C	31.3966	-0.460654	0.497127	-0.926631	0.315404	0.981302
YPR075C	152.742	0.226119	0.232722	0.971629	0.292479	0.981302
YPR106W	28.5289	0.487125	0.523279	0.930909	0.313175	0.981302
YPR182W	77.729	0.308107	0.335834	0.917439	0.320229	0.981302
YPR188C	131.556	0.229414	0.250376	0.916276	0.320842	0.981302
YPL106C	3876.63	0.111301	0.122265	0.910327	0.323995	0.981436
YBL027W	6757.59	0.145514	0.160056	0.909148	0.324621	0.982324
YIL027C	150.635	0.215402	0.236997	0.908882	0.324763	0.982324
YJL089W	5.9723	-0.969728	1.06706	-0.908788	0.324813	0.982324
YJL057C	49.3626	-0.340397	0.374945	-0.907859	0.325308	0.98329
YBL059W	58.72	0.322906	0.357273	0.903806	0.327472	0.983898
YDL175C	75.5063	0.292229	0.322655	0.905701	0.326459	0.983898
YEL026W	1304.01	0.142053	0.157414	0.902418	0.328216	0.983898
YER042W	147.088	-0.227843	0.252536	-0.90222	0.328322	0.983898
YFL030W	29.5579	0.490214	0.543251	0.902371	0.328241	0.983898
YGL095C	123.172	-0.227385	0.251345	-0.904672	0.327009	0.983898
YGR071C	56.9951	-0.307631	0.339914	-0.905026	0.32682	0.983898
YGR204W	917.882	0.127163	0.140609	0.904375	0.327168	0.983898
YHR078W	85.4129	-0.27347	0.302259	-0.904752	0.326966	0.983898
YIL038C	245.291	0.180493	0.199983	0.902542	0.328149	0.983898
YIR035C	334.923	0.166752	0.184457	0.904015	0.32736	0.983898
YJL105W	3.57003	-1.45629	1.60546	-0.907083	0.325722	0.983898
YLR002C	224.856	-0.178714	0.197334	-0.905639	0.326492	0.983898
YLR136C	34.6763	0.505444	0.558883	0.904383	0.327164	0.983898
YML012W	701.645	0.133676	0.148216	0.901902	0.328492	0.983898
YOR323C	657.969	0.140105	0.155249	0.902453	0.328197	0.983898
YPL019C	1486.02	-0.149845	0.165567	-0.905044	0.326811	0.983898
YDR513W	438.346	0.150559	0.167349	0.89967	0.329691	0.984202
YER016W	131.343	-0.225039	0.250054	-0.899962	0.329534	0.984202
YHR085W	95.9764	0.270565	0.300231	0.901191	0.328874	0.984202
YKL213C	226.424	0.176805	0.196719	0.898772	0.330174	0.984202
YLR419W	88.8827	-0.284021	0.315908	-0.899064	0.330017	0.984202
YLR433C	90.5522	0.260083	0.288704	0.900865	0.329049	0.984202
YOR158W	401.76	0.15691	0.174535	0.899016	0.330042	0.984202
YPL157W	59.311	0.316943	0.352393	0.899402	0.329835	0.984202
YPL249C-A	5986.43	0.143412	0.15934	0.900036	0.329494	0.984202
YDR374C	7.59223	0.844563	0.940619	0.89788	0.330654	0.985111
YLR259C	3068.02	0.126287	0.14076	0.897183	0.33103	0.985705
YBR263W	640.507	-0.131131	0.146367	-0.895904	0.33172	0.985787
YGR088W	20.462	0.507967	0.567036	0.895828	0.33176	0.985787
YHL002C-A	2.58685	-1.60798	1.79342	-0.896598	0.331345	0.985787
YPL149W	30.2579	0.458146	0.511407	0.895854	0.331747	0.985787
YDL061C	3809.97	0.12847	0.144357	0.889948	0.334944	0.985963
YDL164C	135.268	-0.211556	0.238078	-0.888601	0.335676	0.985963
YDR027C	79.6111	-0.277418	0.310286	-0.894071	0.332709	0.985963
YDR263C	13.2891	0.671082	0.752722	0.891541	0.33408	0.985963
YEL021W	358.368	0.1734	0.195783	0.885673	0.337271	0.985963
YER111C	114.018	-0.230547	0.259953	-0.886881	0.336612	0.985963
YFL021W	179.473	0.197744	0.222736	0.887794	0.336115	0.985963
YFR036W	32.7739	0.43459	0.489666	0.887523	0.336262	0.985963
YGR087C	73.4312	0.296996	0.331793	0.895125	0.33214	0.985963
YGR189C	1151.87	-0.124367	0.139113	-0.894003	0.332747	0.985963
YHL044W	36.7687	0.36961	0.417293	0.885734	0.337238	0.985963
YHR164C	76.2986	-0.267651	0.30121	-0.888588	0.335683	0.985963
YIL020C	90.6166	0.246323	0.276799	0.889898	0.334971	0.985963
YIR016W	46.1053	0.413732	0.467049	0.885844	0.337178	0.985963
YJL042W	94.1595	-0.269201	0.302391	-0.890241	0.334785	0.985963
YJL171C	610.895	0.14043	0.158047	0.888532	0.335714	0.985963
YJR031C	71.0442	-0.274808	0.308988	-0.88938	0.335252	0.985963
YKL021C	160.18	-0.215754	0.242039	-0.891404	0.334154	0.985963
YKL065C	524.405	-0.154684	0.173526	-0.891416	0.334147	0.985963
YKL162C-A	6.66735	0.8352	0.939909	0.888597	0.335678	0.985963
YKL178C	4.57476	-1.14644	1.29308	-0.886595	0.336768	0.985963
YLR085C	67.6796	0.293249	0.328082	0.893826	0.332842	0.985963
YLR278C	81.1339	-0.264441	0.297702	-0.888273	0.335855	0.985963
YLR316C	68.0568	0.28507	0.321179	0.887571	0.336236	0.985963
YLR377C	3.3285	1.4017	1.5812	0.886481	0.336831	0.985963
YNR047W	78.4038	-0.273634	0.308782	-0.886172	0.336999	0.985963
YOL159C-A	18.1736	0.543106	0.609734	0.890727	0.334521	0.985963
YOR017W	57.1649	-0.302327	0.340844	-0.886996	0.33655	0.985963
YOR109W	256.848	-0.168399	0.188603	-0.892877	0.333356	0.985963
YPL008W	49.6477	-0.348344	0.391776	-0.889141	0.335382	0.985963
YPL096W	66.6527	-0.302431	0.340447	-0.888334	0.335821	0.985963
YBR171W	332.805	0.167591	0.189515	0.884316	0.338012	0.986026
YDL077C	60.2751	-0.297869	0.33735	-0.882969	0.338748	0.986026
YDL130W-A	284.253	0.173035	0.195496	0.885107	0.33758	0.986026
YHL003C	220.547	-0.198021	0.223769	-0.884937	0.337672	0.986026
YHR198C	121.756	0.222657	0.251937	0.883781	0.338304	0.986026
YJR087W	5.95747	-1.33248	1.50738	-0.883974	0.338198	0.986026
YMR025W	16.8439	0.569325	0.644955	0.882737	0.338875	0.986026
YMR305C	868.975	0.12265	0.138854	0.883302	0.338566	0.986026
YPL171C	30.3674	-0.447753	0.507014	-0.883119	0.338666	0.986026
YBL011W	153.129	-0.201593	0.229068	-0.88006	0.340342	0.986049
YBL069W	72.6288	-0.279675	0.317383	-0.881189	0.339722	0.986049
YDR035W	956.791	0.152337	0.173581	0.877615	0.341685	0.986049
YER028C	25.4269	0.464341	0.528928	0.87789	0.341534	0.986049
YHR188C	202.369	-0.171712	0.195024	-0.880464	0.34012	0.986049
YHR189W	9.01707	-0.743421	0.847309	-0.877392	0.341808	0.986049
YIL177C	66.5676	-0.374898	0.427089	-0.877798	0.341584	0.986049
YJL093C	94.2223	-0.261424	0.297612	-0.878405	0.341251	0.986049
YKR071C	338.323	0.161562	0.183571	0.880107	0.340316	0.986049
YLR315W	12.5522	-0.676756	0.768189	-0.880977	0.339839	0.986049
YMR243C	407.453	-0.15616	0.177949	-0.877555	0.341718	0.986049
YNR031C	93.2711	-0.245329	0.278072	-0.88225	0.339141	0.986049
YOR027W	2320.05	0.131003	0.14888	0.879924	0.340416	0.986049
YOR330C	75.4221	-0.291267	0.331636	-0.878272	0.341324	0.986049
YOR338W	22.5896	0.885096	1.0081	0.877982	0.341483	0.986049
YPR049C	47.85	-0.37376	0.424816	-0.879818	0.340474	0.986049
YPR071W	41.3615	-0.358301	0.408425	-0.877274	0.341873	0.986049
YDL158C	35.8722	-0.856081	0.980052	-0.873505	0.34395	0.986515
YDR343C	339.78	-0.185197	0.211675	-0.874913	0.343173	0.986515
YER078C	123.656	-0.223422	0.255432	-0.874683	0.3433	0.986515
YER156C	675.942	0.126517	0.145126	0.871771	0.344909	0.986515
YER157W	90.7424	-0.23962	0.274967	-0.871451	0.345086	0.986515
YER186C	51.1917	-0.341141	0.3917	-0.870926	0.345377	0.986515
YGL209W	157.583	0.232559	0.265929	0.874517	0.343392	0.986515
YIL070C	811.307	0.149295	0.170378	0.876259	0.342431	0.986515
YIL160C	4.82656	-1.01557	1.16237	-0.873702	0.343842	0.986515
YIR033W	114.661	0.213534	0.244811	0.872239	0.34465	0.986515
YML034W	179.268	0.195746	0.224748	0.870956	0.34536	0.986515
YOL083W	57.0576	0.296305	0.339866	0.87183	0.344877	0.986515
YOR265W	213.805	0.201623	0.231042	0.872667	0.344414	0.986515
YOR334W	51.9307	-0.306917	0.352166	-0.871514	0.345051	0.986515
YOR377W	26.4789	-0.465334	0.532902	-0.873207	0.344115	0.986515
YPL147W	27.9273	0.430524	0.491785	0.875431	0.342888	0.986515
YPL189C-A	61.0276	0.351872	0.402895	0.87336	0.344031	0.986515
YPL260W	549.891	0.145577	0.166909	0.872195	0.344675	0.986515
YPR118W	368.666	0.138587	0.158232	0.875848	0.342658	0.986515
YIL159W	45.4429	0.331119	0.380398	0.870454	0.345639	0.98676
YMR283C	47.799	-0.321754	0.370026	-0.869545	0.346142	0.987192
YPL124W	34.6322	0.394931	0.454128	0.869645	0.346087	0.987192
YBR227C	113.021	-0.216762	0.249534	-0.868669	0.346629	0.987355
YDL220C	31.7634	-0.394643	0.454568	-0.868173	0.346904	0.987355
YDR412W	197.51	0.189936	0.218716	0.868417	0.346768	0.987355
YJR148W	1002.23	0.128222	0.147675	0.868277	0.346846	0.987355
YLR108C	32.4807	-0.484379	0.558243	-0.867685	0.347175	0.987626
YGR283C	94.63	0.242219	0.279455	0.866755	0.347692	0.988595
YAL001C	59.0469	-0.257877	0.35344	-0.72962	0.429237	0.989034
YAL002W	48.5541	0.280196	0.386822	0.724355	0.432575	0.989034
YAL007C	405.679	-0.0992078	0.167918	-0.590812	0.522102	0.989034
YAL009W	44.0801	0.271034	0.395487	0.685318	0.457785	0.989034
YAL010C	38.7098	-0.268326	0.404771	-0.662908	0.472622	0.989034
YAL011W	40.7954	-0.227641	0.407206	-0.55903	0.544731	0.989034
YAL016W	515.168	0.11588	0.159314	0.727372	0.43066	0.989034
YAL017W	119.241	-0.15521	0.255844	-0.60666	0.511002	0.989034
YAL018C	3.33364	0.825528	1.49908	0.550691	0.550748	0.989034
YAL022C	179.453	0.123187	0.219298	0.561735	0.542786	0.989034
YAL023C	530.718	-0.124877	0.180711	-0.691029	0.454046	0.989034
YAL027W	46.5851	-0.260618	0.392663	-0.663718	0.472081	0.989034
YAL028W	15.7145	0.44057	0.633024	0.695977	0.45082	0.989034
YAL031C	39.5366	-0.359515	0.418165	-0.859745	0.351605	0.989034
YAL033W	96.371	0.190383	0.279102	0.682127	0.459881	0.989034
YAL048C	39.1537	-0.258893	0.451112	-0.5739	0.534083	0.989034
YAL058W	59.915	-0.19699	0.339028	-0.581045	0.529005	0.989034
YAL060W	247.476	0.12754	0.194761	0.654856	0.478017	0.989034
YAL067C	9.90145	-0.633216	0.812126	-0.779701	0.398246	0.989034
YAR014C	182.625	0.131022	0.206598	0.634186	0.492019	0.989034
YAR033W	22.697	-0.463658	0.568136	-0.816105	0.376589	0.989034
YAR035W	16.6259	0.560143	0.669576	0.836564	0.364743	0.989034
YAR042W	77.3871	0.189958	0.300153	0.63287	0.492918	0.989034
YBL002W	376.166	-0.196782	0.286702	-0.686366	0.457098	0.989034
YBL003C	613.034	0.166088	0.255135	0.650979	0.480626	0.989034
YBL008W	78.7395	0.163855	0.28954	0.565915	0.539788	0.989034
YBL008W-A	2.7066	-0.932302	1.68894	-0.552004	0.549799	0.989034
[truncated: 3,608 more rows]
