# Supplementary material for: Microtubule integrity regulates budding yeast RAM pathway gene expression
Source: Front Cell Dev Biol. 2022 Sep 12;10:989820. doi: 10.3389/fcell.2022.989820 (PMC9511886; doi:10.3389/fcell.2022.989820)
Supplement: Supplementary file 1 [file DataSheet1.zip › zip file supplementary/Supplementary Table S2.xlsx]

## Sheet: Supplementary Table 1-- Oligos
Name	Sequence	Purpose
NI-810	5′-/5Phos/NNNNNATCGTAGATCGGAAGAGCACACGTCTGAA/3ddC/	Barcoded linker oligos for ribosome profiling (McGlincy and Ingolia, 2017)
NI-811	5′-/5Phos/NNNNNAGCTAAGATCGGAAGAGCACACGTCTGAA/3ddC/	Barcoded linker oligos for ribosome profiling (McGlincy and Ingolia, 2017)
NI-812	5′-/5Phos/NNNNNCGTAAAGATCGGAAGAGCACACGTCTGAA/3ddC/	Barcoded linker oligos for ribosome profiling (McGlincy and Ingolia, 2017)
NI-813	5′-/5Phos/NNNNNCTAGAAGATCGGAAGAGCACACGTCTGAA/3ddC/	Barcoded linker oligos for ribosome profiling (McGlincy and Ingolia, 2017)
NI-814	5′-/5Phos/NNNNNGATCAAGATCGGAAGAGCACACGTCTGAA/3ddC/	Barcoded linker oligos for ribosome profiling (McGlincy and Ingolia, 2017)
NI-815	5′-/5Phos/NNNNNGCATAAGATCGGAAGAGCACACGTCTGAA/3ddC/	Barcoded linker oligos for ribosome profiling (McGlincy and Ingolia, 2017)
NI-800	5′-AUGUACACUAGGGAUAACAGGGUAAUCAACGCGA/3Phos/	Upper size marker
NI-801	5′-AUGUUAGGGAUAACAGGGUAAUGCGA/3Phos/	Lower size marker
NI-802	5′-/5Phos/NNAGATCGGAAGAGCGTCGTGTAGGGAAAGAG/iSp18/GTGACTGGAGTTCAGACGTGTGCTC	RT primer
NI-827	5′-CTCTTTCCCTACACGACGCTC	Forward qPCR primer for ribosome profiling library
NI-828	5′-GTGACTGGAGTTCAGACGTGTG	Reverse qPCR primer for ribosome profiling library
NI-798	5′-AATGATACGGCGACCACCGAGATCTACACTCTTTCCCTACACGACGCTC	Forward library primer
NI-799	5′-CAAGCAGAAGACGGCATACGAGATCGTGATGTGACTGGAGTTCAGACGTGTG	Indexed reverse library primer
NI-822	5′-CAAGCAGAAGACGGCATACGAGATACATCGGTGACTGGAGTTCAGACGTGTG	Indexed reverse library primer
SB7014	GTTCGAGCTGTCTGTGGTCA	CLN2 qPCR F
SB7016	CAAGCACGCCTAGCCTAACT	SVS1 qPCR F
SB7019	CTGCCCCAGGTTCCGTTATT	PGK1 qPCR F
SB7023	CAACCGCCCCAAGTTTTAGC	CLN2 qPCR R
SB7025	TTCTGTGACGCTCGTGGAAA	SVS1 qPCR R
SB7028	ACCGAAGGCATCGTTGATGT	PGK1 qPCR R
SB7258	tgatatcGAATTCATGAAGCCGAAGATCTAATCC	F primer for cloning 3' CDS of Cbk1 into pSB623
SB7259	CCGGTggatccaaCAACGCATTTTTTCTTGTCAAATAG	R primer for cloning 3'CDS of Cbk1 into pSB623
